# Supplementary material for: Phenotypic and Genetic Factors Associated with Absence of Cardiomyopathy Symptoms in PLN:c.40_42delAGA Carriers
Source: J Cardiovasc Transl Res. 2023 Jan 9;16(6):1251–66. doi: 10.1007/s12265-022-10347-5 (PMC10721704; doi:10.1007/s12265-022-10347-5)
Supplement: Supplementary file 1 — Supplementary file1 (XLSX 23 KB) [file 12265_2022_10347_MOESM1_ESM.xlsx]

## Sheet: Guide
Content
S9 - Significant results from TWAS analysis
Columns
Gene name: the name for the significant TWAS results
Group 1: The group of individuals that were coded as 1 in the analysis
Group 2: The group of individuals that were coded as 0 in the analysis
N_Group1: Number of individuals in group 1
N_Group2: Number of individuals in group 2
Effect: effect size, coefficient in the model
StdErr: standard error of the coefficient in the model
zscore: zscore pf the the coeffcient in the model
pvalue: p-value of the coefficient in the model
corrected_p: p-value after multiple testing correction (bonferroni)
gene id: the ensembl id for the gene
Chromosome/scaffold name: the chromosome / scaffold name of the gene
Gene start (bp) - build38: the start position of the gene in build 38

## Sheet: S9
Gene name	Group 1	Group 2	N_Group1	N_Group2	Effect	StdErr	zscore	pvalue	corrected_p	gene id	Chromosome/scaffold name	Gene start (bp) - build38
MARVELD2	Asymptomatic Carriers	Asymptomatic Carriers	48	34201	-0.0338198	0.00739487	-4.57341	4.81521e-06	0.0362537	ENSG00000152939.14	5	69415065
LAMA4	Asymptomatic Carriers	Asymptomatic Carriers	48	34201	-1.15923	0.228344	-5.07668	3.86094e-07	0.0029069	ENSG00000112769.18	6	112107931
NT5DC1	Asymptomatic Carriers	Asymptomatic Carriers	48	34201	-1.23529	0.085855	-14.3881	8.41557e-47	6.33608e-43	ENSG00000178425.13	6	116100851
FAM184A	Asymptomatic Carriers	Asymptomatic Carriers	48	34201	0.00265991	0.000568176	4.6815	2.85877e-06	0.0215237	ENSG00000111879.18	6	118959763
NT5DC1	Symptomatic Carriers	Symptomatic Non-carriers	26	2064	-11.488	0.924466	-12.4266	2.95363e-34	2.22378e-30	ENSG00000178425.13	6	116100851
NCBP1	Symptomatic Carriers	Symptomatic Non-carriers	26	2064	121.441	26.3086	4.61601	4.14949e-06	0.0312415	ENSG00000136937.12	9	97633668
