# Supplementary material for: Phenotypic and Genetic Factors Associated with Absence of Cardiomyopathy Symptoms in PLN:c.40_42delAGA Carriers
Source: J Cardiovasc Transl Res. 2023 Jan 9;16(6):1251–66. doi: 10.1007/s12265-022-10347-5 (PMC10721704; doi:10.1007/s12265-022-10347-5)
Supplement: Supplementary file 2 — Supplementary file2 (XLSX 31 KB) [file 12265_2022_10347_MOESM2_ESM.xlsx]

## Sheet: Guide
Content
S10A - Association between QRS duration and urban index
S10B - Association between QRS duration and exercises
Columns
Effect: effect size, coefficient in the model
StdErr: standard error of the coefficient in the model
t: t statistics pf the the coeffcient in the model
pvalue: p-value of the coefficient in the model
upperCI: upper limit of the 95% confidence interval (0.975)
lowerCI: lower limit of the 95% confidence interval (0.025)

## Sheet: S10A
Supplementary Table 10A - Association between QRS duration and urban index
	Effect	StdErr	t	pvalue	upperCI	lowerCI
group[T.asympt_ncarr]	2.6699	8.382	0.319	0.75	-13.759	19.099
group[T.sympt_carr]	34.9236	16.089	2.171	0.03	3.388	66.46
group[T.sympt_ncarr]	5.7521	8.504	0.676	0.499	-10.917	22.421
gender[T.Male]	9.5554	0.18	53.131	0	9.203	9.908
urban1	-1.427	2.201	-0.648	0.517	-5.741	2.887
group[T.asympt_ncarr]:urban1	1.291	2.203	0.586	0.558	-3.027	5.609
group[T.sympt_carr]:urban1	-4.6263	3.961	-1.168	0.243	-12.39	3.138
group[T.sympt_ncarr]:urban1	1.1913	2.233	0.533	0.594	-3.186	5.568
age	0.0992	0.006	16.055	0	0.087	0.111

## Sheet: S10B
Supplementary Table 10B - Association between QRS duration and exercise
	coef	std err	t	P>|t|	upperCI	lowerCI
exercise_pastweek_ach_q_1_1A	-0.2294	0.189	-1.212	0.226	-0.601	0.142
sports_frequency_ach_q_1_01	-0.3412	0.236	-1.448	0.148	-0.804	0.122
sports_frequency_ach_q_1_02	-0.1278	0.339	-0.377	0.706	-0.793	0.537
sports_frequency_ach_q_1_03	-1.1385	1.159	-0.982	0.326	-3.414	1.137
sports_regular_ach_q_1	0.9943	1.169	0.850	0.395	-1.302	3.290
sports_play_ach_q_1_01	-0.3294	0.571	-0.577	0.564	-1.450	0.791
sports_play_ach_q_1_02	-0.0742	0.432	-0.172	0.863	-0.922	0.773
sports_play_ach_q_1_03	-1.0966	0.881	-1.245	0.214	-2.827	0.633
exercise_pastweek_ach_q_1_2A	-0.5448	0.391	-1.395	0.166	-1.319	0.229
sedentary_duration_ach_q_1	-0.0263	0.202	-0.130	0.897	-0.427	0.374
sport1_hours_ach_q_1	-0.0106	0.286	-0.037	0.970	-0.577	0.556
sport2_hours_ach_q_1	0.8231	0.799	1.030	0.305	-0.761	2.407
sport3_hours_ach_q_1	-0.7462	1.454	-0.513	0.609	-3.628	2.136
activity_followup_adu_q_1_B[T.1]	-0.1316	0.712	-0.185	0.853	-1.528	1.265
activity_followup_adu_q_1_B[T.2]	-0.2443	0.677	-0.361	0.718	-1.571	1.082
activity_followup_adu_q_1_B[T.3]	-0.3863	0.661	-0.584	0.559	-1.683	0.910
activity_followup_adu_q_1_B[T.4]	-0.3840	0.687	-0.559	0.576	-1.730	0.962
activity_followup_adu_q_1_B[T.5]	-0.1580	0.751	-0.210	0.833	-1.631	1.315
activity_followup_adu_q_1_C[T.1]	0.1172	1.407	0.083	0.934	-2.640	2.875
activity_followup_adu_q_1_C[T.2]	-0.5439	1.383	-0.393	0.694	-3.255	2.167
activity_followup_adu_q_1_C[T.3]	-0.8656	1.373	-0.630	0.528	-3.556	1.825
activity_followup_adu_q_1_C[T.4]	-0.3729	1.387	-0.269	0.788	-3.092	2.347
activity_followup_adu_q_1_C[T.5]	-1.1760	1.433	-0.821	0.412	-3.984	1.632
