# Supplementary material for: Phenotypic and Genetic Factors Associated with Absence of Cardiomyopathy Symptoms in PLN:c.40_42delAGA Carriers
Source: J Cardiovasc Transl Res. 2023 Jan 9;16(6):1251–66. doi: 10.1007/s12265-022-10347-5 (PMC10721704; doi:10.1007/s12265-022-10347-5)
Supplement: Supplementary file 4 — Supplementary file4 (XLSX 77 KB) [file 12265_2022_10347_MOESM4_ESM.xlsx]

## Sheet: Guide
Content
S1A - Description of quantitative phenotypes (visit 1)
S1B - Description of quantitative phenotypes by group (visit 1)
S1C - Description of quantitative phenotypes (visit 2)
S1D - Description of quantitative phenotypes by group (visit 2)
S1E - Description of the covariates used in the models
Columns
Abbreviation: acronim or short name for the phenotype
Measurement type: source of the measurement
LL_variable name: name of the variable for Lifelines catalogue
LL_Section: section in the Lifelines catalogue
LL_Subsection: subsection in the Lifelines catalogue
LL_Definition: phenotype definition according to Lifelines catalogue
Phenotype (measure): description and units of the phenotype
total_individuals: number of participants with information for the pehnotype
n_females: number of females with information
n_males: number of males with information
mean: mean of the phenotype
Missing: number of individual with missing information
n.asymptomatic_carriers_with_info: Number of asymptomatic PLN-p.14Argdel carriers with information for the phenotyope
IQR: interquartilic range
min: minumim value for the group
max: maximum value for the group

## Sheet: S1A
Supplementary Table 1A. Description of quantitative phenotypes (visit 1)
Abbreviation	Measurement type	LL_Variable name	LL_Section	LL_Subsection	LL_Definition	Phenotype (Measure)	total_individuals	n_females	n_males	mean	Standard deviation	Missing	n.asymptomatic_carriers_with_info
AF	Lab_Blood	alkphos_result_all_m_1	Physical state	Biospecimen: Blood	alkaline phosphatase in heparin (u/l)	Alkaline Phosphatase (U/L)	10861	6420	4441	67.26	37.18	25478	13
ALBTO	Lab_urine	urtoalbumin_result_all_m_1	Physical state	Biospecimen: Urine	albumine in timed-overnight urine (mg/l)	Albumin Timed Overnight urine (mg/L)	451	235	216	8.88	28.55	35888	0
ALPA	Lab_Blood	apolipoa1_result_all_m_1	Physical state	Biospecimen: Blood	apolipo a1 in serum (g/l)	Apolipo A1 (g/L)	504	302	202	1.59	0.27	35835	2
ALPB	Lab_Blood	apolipob100_result_all_m_1	Physical state	Biospecimen: Blood	apolipo b100 in serum (g/l)	Apolipo B100 (g/L)	504	302	202	0.89	0.24	35835	2
ALT	Lab_Blood	alat_result_all_m_1	Physical state	Biospecimen: Blood	alat in heparin (u/l)	ALAT (U/L)	10857	6418	4439	22.64	15.36	25482	13
AST	Lab_Blood	asat_result_all_m_1	Physical state	Biospecimen: Blood	asat in heparin (u/l)	ASAT (U/L)	10861	6420	4441	24.24	10.04	25478	13
BA	Lab_Blood	basoconc_result_all_m_1	Physical state	Biospecimen: Blood	basophilic granulocytes in edta sysmex (10e9/l)	Basophilic Granulocytes (10E9/L)	35278	20627	14651	0.03	0.02	1061	43
BALB	Lab_Blood	albumin_result_all_m_1	Physical state	Biospecimen: Blood	albumin in heparin (g/l)	Albumin (g/L)	10861	6420	4441	45.22	2.47	25478	13
BKR	Lab_Blood	creatinine_result_all_m_1	Physical state	Biospecimen: Blood	creatinine in heparin (umol/l)	Creatinine (umol/L)	36112	21108	15004	71.57	14.23	227	44
BMI	Anthropometry					Body Mass Index (Kg/m^2)	36205	21165	15040	25.04	4.55	134	44
CA	Lab_Blood	calcium_result_all_m_1	Physical state	Biospecimen: Blood	calcium in heparin (mmol/l)	Calcium (mmol/L)	10861	6420	4441	2.28	0.08	25478	13
CHO	Lab_Blood	cholesterol_result_all_m_1	Physical state	Biospecimen: Blood	cholesterol total in heparin (mmol/l)	Cholesterol (mmol/L)	36112	21108	15004	4.91	1.02	227	44
DBP	Blood_pressure	bpavg_diastolic_all_m_1	Physical state	Blood pressure (measured)	diastolic blood pressure (mmhg)	Diastolic Blood Pressure (mmHg)	36194	21158	15036	71.44	9.79	145	44
EO	Lab_Blood	eosinoconc_result_all_m_1	Physical state	Biospecimen: Blood	eosinophilic granulocytes in edta sysmex (10e9/l)	Eosinophil Granulocytes (10E9/L)	35494	20743	14751	0.19	0.15	845	43
ER	Lab_Blood	erythrocyte_result_all_m_1	Physical state	Biospecimen: Blood	erythrocytes in edta sysmex (10e12/l)	Erythrocytes (10E12/L)	36068	21086	14982	4.72	0.39	271	44
FOS	Lab_Blood	phosphate_result_all_m_1	Physical state	Biospecimen: Blood	phosphate in heparin (mmol/l)	Phosphate (mmol/L)	10861	6420	4441	0.93	0.18	25478	13
FT3	Lab_Blood	t3free_result_all_m_1	Physical state	Biospecimen: Blood	free t3 in heparin (pmol/l)	Free T3 (pmol/L)	9618	5686	3932	5.33	0.86	26721	10
FT4	Lab_Blood	t4free_result_all_m_1	Physical state	Biospecimen: Blood	free t4 in heparin (pmol/l)	Free T4 (pmol/L)	9619	5687	3932	15.81	2.33	26720	10
GEWICHT	Anthropometry	bodyweight_kg_all_m_1	Physical state	Anthropometry (measured)	weight in kg	Weight (Kg)	36205	21165	15040	76.25	17.22	134	44
GGT	Lab_Blood	gammagt_result_all_m_1	Physical state	Biospecimen: Blood	gamma-gt in heparin (u/l)	Gamma-GT (U/L)	10861	6420	4441	24.89	20.06	25478	13
GLU	Lab_Blood	glucose_result_all_m_1	Physical state	Biospecimen: Blood	glucose in naf (mmol/l)	Glucose (mmol/L)	35959	21023	14936	4.93	0.79	380	43
GR	Lab_Blood	neutroconc_result_all_m_1	Physical state	Biospecimen: Blood	neutrophilic granulocytes in edta sysmex (10e9/l)	Neutrophil Granulocytes (10E9/L)	35546	20780	14766	3.18	1.18	793	43
HAL1	Lab_Blood	apolipoa1_result_all_m_2	Physical state	Biospecimen: Blood	apolipo a1 in heparin (g/l)	Apolipo A1 (g/L)	6059	3553	2506	1.49	0.26	30280	7
HALB	Lab_Blood	apolipob100_result_all_m_2	Physical state	Biospecimen: Blood	apolipo b100 in heparin (g/l)	Apolipo B100 (g/L)	6057	3552	2505	0.88	0.24	30282	7
HB	Lab_Blood	hemoglobin_result_all_m_1	Physical state	Biospecimen: Blood	hemoglobin in edta sysmex (mmol/l)	Hemoglobin (mmol/L)	36069	21087	14982	8.75	0.77	270	44
HBAC	Lab_Blood	hba1cperc_result_all_m_1	Physical state	Biospecimen: Blood	hba1c in edta sysmex (%)	HbA1c (%)	35944	21016	14928	5.51	0.43	395	42
HDC	Lab_Blood	hdlchol_result_all_m_1	Physical state	Biospecimen: Blood	hdl cholesterol in heparin (mmol/l)	HDL Cholesterol (mmol/L)	36112	21108	15004	1.5	0.38	227	44
HEUPOMV	Anthropometry	circumference_hip_all_m_1	Physical state	Anthropometry (measured)	hip circumference in cm	Hip circumference (cm)	36204	21164	15040	96.89	11.3	135	44
HR	Electrocardiography	ecg_heartrate_all_m_1	Physical state	ECG	heart rate	Heart rate (beats per minute)	33435	13688	19747	66.8069	11.0692	2904	42
HT	Lab_Blood	hematocrit_result_all_m_1	Physical state	Biospecimen: Blood	hematocrit in edta sysmex (l/l)	Hematocrit (red blood cell volume / total volume)	36069	21087	14982	0.42	0.03	270	44
K	Lab_Blood	potassium_result_all_m_1	Physical state	Biospecimen: Blood	potassium in heparin (mmol/l)	Potassium (mmol/L)	36109	21105	15004	3.84	0.31	230	44
LCRP	Lab_Blood	hscrp_result_all_m_2	Physical state	Biospecimen: Blood	hscrp in heparin (mg/l)	lsCRP (mg/L)	9675	5782	3893	2.51	4.48	26664	10
LDC	Lab_Blood	ldlchol_result_all_m_1	Physical state	Biospecimen: Blood	ldl cholesterol in heparin (mmol/l)	LDL Cholesterol (mmol/L)	36112	21108	15004	3.08	0.92	227	44
LENGTE	Anthropometry	bodylength_cm_all_m_1	Physical state	Anthropometry (measured)	length in cm	Length (cm)	36205	21165	15040	173.79	11.07	134	44
LEU	Lab_Blood	leukocyte_result_all_m_1	Physical state	Biospecimen: Blood	leukocyten in edta sysmex (10e9/l)	Leukocytes (10E9/L)	36069	21087	14982	5.95	1.63	270	44
LY	Lab_Blood	lymphoconc_result_all_m_1	Physical state	Biospecimen: Blood	lymphocytes in edta sysmex (10e9/l)	Lymphocytes (10E9/L)	35546	20780	14766	2.03	0.59	793	43
MAP	Blood_pressure	bpavg_arterial_all_m_1	Physical state	Blood pressure (measured)	mean average pressure (mmhg)	Mean Average Pressure (mmHg)	36191	21155	15036	90.9	10.62	148	44
MO	Lab_Blood	monoconc_result_all_m_1	Physical state	Biospecimen: Blood	mononuclear cells in edta sysmex (10e9/l)	Monocytes (10E9/L)	35545	20780	14765	0.48	0.15	794	43
Sodium	Lab_Blood	sodium_result_all_m_1	Physical state	Biospecimen: Blood	sodium in heparin (mmol/l)	Sodium (mmol/L)	10852	6415	4437	141.8	1.77	25487	13
P	Electrocardiography	p_wave_all_m_1	Physical state	ECG	overall duration of p-wave (ms)	P wave (ms)	32940	19491	13449	111.19	12.72	3399	42
P_AXIS	Electrocardiography	p_axis_all_m_1	Physical state	ECG	overall p-axis (degrees)	P-axis (degrees)	32877	19460	13417	52.84	22.67	3462	42
PQ	Electrocardiography	pq_time_all_m_1	Physical state	ECG	overall pq time (ms)	PQ interval (ms)	33434	19747	13687	157.67	30.38	2905	42
QRS	Electrocardiography	qrs_complex_all_m_1	Physical state	ECG	overall duration of the qrs-complex (ms)	QRS complex (ms)	33424	13680	19744	94.2443	12.7555	2915	42
QRS_AXIS	Electrocardiography	qrs_axis_all_m_1	Physical state	ECG	overall qrs-axis (degrees)	QRS-axis (degrees)	33214	19632	13582	60.47	35.45	3125	41
QTC	Electrocardiography	qtc_interval_all_m_1	Physical state	ECG	qt-interval (ms) corrected for heart frequency (hodges)	QT interval corrected for 60bpm/HR	33433	13686	19747	408.722	18.1461	2906	42
SBP	Blood_pressure	bpavg_systolic_all_m_1	Physical state	Blood pressure (measured)	systolic blood pressure (mmhg)	Systolic Blood Pressure (mmHg)	36194	21158	15036	122.59	15.56	145	44
T_AXIS	Electrocardiography	t_axis_all_m_1	Physical state	ECG	overall t-axis (degrees)	T-axis (degrees)	33397	19723	13674	47.25	21.77	2942	42
TGL	Lab_Blood	triglyceride_result_all_m_1	Physical state	Biospecimen: Blood	triglycerides in heparin (mmol/l)	Triglycerides (mmol/L)	36112	21108	15004	1.09	0.73	227	44
TR	Lab_Blood	thrombocyte_result_all_m_1	Physical state	Biospecimen: Blood	thrombocytes in edta sysmex (10e9/l)	Thrombocytes (10E9/L)	36049	21074	14975	249.51	54.94	290	44
TSH	Lab_Blood	tsh_result_all_m_1	Physical state	Biospecimen: Blood	tsh in heparine (mu/l)	TSH (mU/L)	9599	5677	3922	2.6	3.71	26740	10
UKR24	Lab_urine	ur24hcreatinine_result_all_m_1	Physical state	Biospecimen: Urine	creatinine in 24-hrs urine (mmol/l)	Creatinine 24-hrs urine (mmol/L)	32654	19313	13341	8.38	4.07	3685	42
UKRO	Lab_urine	uremscreatinine_result_all_m_1	Physical state	Biospecimen: Urine	creatinine in early morning spot urine (mmol/l)	Creatinine morning urine (mmol/L)	9567	5662	3905	12.34	5.99	26772	13
UKRTO	Lab_urine	urtocreatinine_result_all_m_1	Physical state	Biospecimen: Urine	creatinine in timed-overnight urine (mmol/l)	Creatinine Timed Overnight urine (mmol/L)	3341	1712	1629	13.41	6.21	32998	2
UR	Lab_Blood	urea_result_all_m_1	Physical state	Biospecimen: Blood	urea in heparin (mmol/l)	Ureum (mmol/L)	10861	6420	4441	5.07	1.28	25478	13
UZ	Lab_Blood	uricacid_result_all_m_1	Physical state	Biospecimen: Blood	uric acid in heparin (mmol/l)	Uric Acid (mmol/L)	10861	6420	4441	0.29	0.07	25478	13
DDNA	Lab_Blood	antidsdna_result_all_m_1	Physical state	Biospecimen: Blood	anti-dsdna (u/l)	anti-dsdna (u/l)	241	170	71	13.8133	22.426	36098	0
SSA	Lab_Blood	ssapreg_result_all_m_1	Physical state	Biospecimen: Blood	ssa preg (u/ml)	Numeric SSA preg (U/mL)	240	170	70	35.6792	75.1303	36099	0
SCRP	Lab_Blood	hscrp_result_all_m_1	Physical state	Biospecimen: Blood	hscrp in serum (mg/l)	hscrp in serum (mg/l)	485	292	193	2.11814	2.9848	35854	2
CRPH	Lab_Blood	hscrp_result_all_m_3	Physical state	Biospecimen: Blood	hscrp in heparin (mg/l)	hscrp in heparin (mg/l)	494	270	224	2.02227	2.96258	35845	0
CTDS	Lab_Blood	ctdscreen_result_all_m_1	Physical state	Biospecimen: Blood	ctd screen (ratio)	Numeric CTD Screen (Ratio)	9613	5668	3945	0.218017	0.540786	26726	17
lnSDNN	Electrocardiography_derived_HeartRateVariability	sdnn_ln_adu_c_1	Physical state	Heart rate variability		Log-transformed standard deviation of normal to normal intervals (Ln)	32215	19103	13112	3.41763	0.678013	4124	41
lnRMSSD	Electrocardiography_derived_HeartRateVariability	rmssd_ln_adu_c_1	Physical state	Heart rate variability		Log-transformed root mean square of successive differences (Ln)	32215	19103	13112	3.41715	0.734912	4124	41
lnSDNNc	Electrocardiography_derived_HeartRateVariability	sdnn_lncorrected_adu_c_1	Physical state	Heart rate variability		Log-transformed SDNN corrected for heart rate (Ln)	32215	19103	13112	1.20765	0.643615	4124	41
lnRMSSDc	Electrocardiography_derived_HeartRateVariability	rmssd_lncorrected_adu_c_1	Physical state	Heart rate variability		Log-transformed RMSSD corrected for heart rate (Ln)	32214	19102	13112	1.20727	0.675165	4125	41

## Sheet: S1B
Supplementary Table 1B. Description of quantitative phenotypes by group (visit 1)
Abbreviation	group	size	mean	standard deviation	median	IQR	min	max
AF	asympt_ncarr	9909	63.3738	25.568	60	21	12	433
AF	sympt_ncarr	706	64.9193	18.91	62.5	22	27	260
AF	asympt_carr	13	64.6923	13.3128	67	11	42	88
AF	sympt_carr	7	72.4286	22.2924	73	25	35	101
ALBTO	asympt_ncarr	222	12.3937	39.4007	4.3	7.35	0.4	522
ALBTO	sympt_ncarr	2	3.4	1.41421	3.4	1	2.4	4.4
ALBTO	asympt_carr	0	NA	NA	NA	NA	NA	NA
ALBTO	sympt_carr	0	NA	NA	NA	NA	NA	NA
ALPA	asympt_ncarr	472	1.58494	0.269247	1.55	0.35	1.01	2.61
ALPA	sympt_ncarr	30	1.618	0.36097	1.58	0.43	1.12	2.59
ALPA	asympt_carr	2	1.615	0.233345	1.615	0.165	1.45	1.78
ALPA	sympt_carr	0	NA	NA	NA	NA	NA	NA
ALPB	asympt_ncarr	472	0.887267	0.239916	0.87	0.31	0.23	1.86
ALPB	sympt_ncarr	30	0.967	0.209929	0.955	0.3475	0.68	1.4
ALPB	asympt_carr	2	0.845	0.120208	0.845	0.085	0.76	0.93
ALPB	sympt_carr	0	NA	NA	NA	NA	NA	NA
ALT	asympt_ncarr	9896	22.3505	13.4964	19	12	1	150
ALT	sympt_ncarr	703	25.1053	14.8163	21	13	4	149
ALT	asympt_carr	13	22.1538	13.765	17	13	6	56
ALT	sympt_carr	7	22.7143	10.0451	20	11.5	12	40
AST	asympt_ncarr	9910	23.9975	10.1423	22	8	9	525
AST	sympt_ncarr	706	25.4703	8.87964	24	8	13	112
AST	asympt_carr	13	22	5.62731	21	3	16	37
AST	sympt_carr	7	22.7143	4.71573	24	7.5	17	29
BA	asympt_ncarr	31509	0.030411	0.0184981	0.03	0.02	0.01	0.71
BA	sympt_ncarr	1996	0.031498	0.0183481	0.03	0.02	0.01	0.15
BA	asympt_carr	43	0.0293023	0.0175113	0.03	0.03	0.01	0.07
BA	sympt_carr	26	0.0323077	0.0183973	0.03	0.0275	0.01	0.08
BALB	asympt_ncarr	9910	45.2249	2.47339	45	3	30	56
BALB	sympt_ncarr	706	44.704	2.25254	45	3	37	51
BALB	asympt_carr	13	45.7692	3.67772	46	3	40	55
BALB	sympt_carr	7	45	2.64575	45	3	41	49
BKR	asympt_ncarr	32228	72.5868	13.031	71	16	24	442
BKR	sympt_ncarr	2062	76.9583	16.5934	76	19	43	276
BKR	asympt_carr	44	73.1818	8.72386	73	8.5	55	101
BKR	sympt_carr	26	73.0769	16.3412	68.5	19.25	42	106
BMI	asympt_ncarr	32286	25.3324	4.25718	24.8	5	14.2	73.6
BMI	sympt_ncarr	2063	27.1097	4.3578	26.7	5.3	15.6	52.9
BMI	asympt_carr	44	24.7318	4.0189	23.7	5.025	17.7	35.1
BMI	sympt_carr	26	26.1962	3.69459	26.75	4.825	20.3	33.7
CA	asympt_ncarr	9910	2.2787	0.0813565	2.28	0.11	1.85	3.03
CA	sympt_ncarr	706	2.28847	0.0860855	2.29	0.11	2.05	2.78
CA	asympt_carr	13	2.29462	0.0917983	2.29	0.11	2.15	2.5
CA	sympt_carr	7	2.30571	0.0840351	2.29	0.085	2.16	2.42
CHO	asympt_ncarr	32228	4.94376	1.01177	4.9	1.4	1.9	14
CHO	sympt_ncarr	2062	5.07798	1.10736	5	1.5	2.3	9.9
CHO	asympt_carr	44	5.06364	1.1791	5.05	1.7	3.1	8.4
CHO	sympt_carr	26	5.26538	0.937205	5.3	1.35	3.9	7.4
DBP	asympt_ncarr	32277	71.9739	9.38876	71	12	40	143
DBP	sympt_ncarr	2063	74.6859	9.93232	74	13	49	117
DBP	asympt_carr	44	70.2273	7.01117	69.5	9.25	56	84
DBP	sympt_carr	26	74.6923	8.83977	75	15	58	89
EO	asympt_ncarr	31690	0.182662	0.139238	0.15	0.13	0.01	3.77
EO	sympt_ncarr	2016	0.188859	0.137014	0.15	0.14	0.01	2.03
EO	asympt_carr	43	0.166744	0.172112	0.12	0.1	0.04	1.08
EO	sympt_carr	26	0.169615	0.0986096	0.135	0.0975	0.03	0.43
ER	asympt_ncarr	32189	4.7179	0.391791	4.7	0.55	2.77	6.45
ER	sympt_ncarr	2059	4.747	0.391643	4.75	0.53	3.37	7.99
ER	asympt_carr	44	4.78523	0.506711	4.725	0.64	3.88	6.02
ER	sympt_carr	26	4.64538	0.361156	4.6	0.56	4.03	5.37
FOS	asympt_ncarr	9910	0.920409	0.175695	0.92	0.23	0.29	1.82
FOS	sympt_ncarr	706	0.893399	0.172689	0.89	0.23	0.42	1.48
FOS	asympt_carr	13	0.888462	0.257483	0.85	0.36	0.45	1.3
FOS	sympt_carr	7	0.828571	0.134217	0.82	0.175	0.62	1.01
FT3	asympt_ncarr	8752	5.28865	0.688955	5.2	0.9	1.8	11.4
FT3	sympt_ncarr	613	5.19755	0.7015	5.1	0.8	1.1	9.6
FT3	asympt_carr	10	5.82	0.686052	6.05	0.7	4.7	6.8
FT3	sympt_carr	7	5.8	1.18884	5.6	0.55	4.9	8.4
FT4	asympt_ncarr	8764	15.8132	2.34066	15.7	2.7	2.4	86.8
FT4	sympt_ncarr	613	15.7256	2.35205	15.6	2.8	1	33.5
FT4	asympt_carr	10	15.72	2.5935	15.5	3.7	11.4	19.3
FT4	sympt_carr	7	17.6	2.97993	16.8	1	15.1	24.1
GEWICHT	asympt_ncarr	32286	77.8922	15.1238	76.5	20	32	179
GEWICHT	sympt_ncarr	2063	83.0969	15.1467	83	20	43	150
GEWICHT	asympt_carr	44	76.0909	14.4421	75	19.875	53	115
GEWICHT	sympt_carr	26	77.3269	12.1696	79	18	52	95
GGT	asympt_ncarr	9812	23.4302	13.8051	19	14	1	100
GGT	sympt_ncarr	692	28.2139	16.9648	23.5	19	7	100
GGT	asympt_carr	13	27.6154	15.8616	25	14	7	66
GGT	sympt_carr	7	36	9.81495	38	10.5	18	47
GLU	asympt_ncarr	32061	4.90645	0.65408	4.8	0.6	2.2	12
GLU	sympt_ncarr	2040	5.25657	0.97781	5.05	0.8	2.7	12
GLU	asympt_carr	43	4.94419	0.811906	4.8	0.45	4.1	9.5
GLU	sympt_carr	26	5.03462	0.498752	5.05	0.675	4	5.8
GR	asympt_ncarr	31737	3.21147	1.16468	3.01	1.34	0.49	18.76
GR	sympt_ncarr	2021	3.32726	1.23715	3.11	1.35	0.84	16.69
GR	asympt_carr	43	3.21767	1.28799	2.85	1.16	1.54	8.1
GR	sympt_carr	26	3.05385	0.994553	2.885	1.2	1.54	5.9
HAL1	asympt_ncarr	5546	1.49458	0.261286	1.47	0.34	0.15	2.79
HAL1	sympt_ncarr	392	1.46837	0.239897	1.46	0.31	0.8	2.19
HAL1	asympt_carr	7	1.34143	0.108694	1.35	0.13	1.19	1.47
HAL1	sympt_carr	3	1.62667	0.230723	1.53	0.215	1.46	1.89
HALB	asympt_ncarr	5544	0.878169	0.235993	0.86	0.32	0.24	2.37
HALB	sympt_ncarr	392	0.960306	0.256287	0.95	0.34	0.29	1.75
HALB	asympt_carr	7	0.812857	0.286979	0.77	0.445	0.43	1.18
HALB	sympt_carr	3	0.936667	0.366652	0.73	0.32	0.72	1.36
HB	asympt_ncarr	32190	8.76171	0.776154	8.7	1.1	4.3	11.9
HB	sympt_ncarr	2059	8.89	0.784066	8.9	1	4.7	12.4
HB	asympt_carr	44	8.87727	0.933576	8.9	1.125	6.9	10.8
HB	sympt_carr	26	8.67308	0.765537	8.5	1.325	7.5	10
HBAC	asympt_ncarr	32081	5.50333	0.423017	5.5	0.4	2.5	15.7
HBAC	sympt_ncarr	2051	5.73647	0.600151	5.6	0.5	4	14.4
HBAC	asympt_carr	42	5.47857	0.384794	5.4	0.3	4.8	7.2
HBAC	sympt_carr	26	5.56154	0.281534	5.6	0.375	4.9	6.1
HDC	asympt_ncarr	32200	1.50162	0.379133	1.5	0.5	0.1	3
HDC	sympt_ncarr	2058	1.42012	0.375144	1.4	0.4	0.4	3
HDC	asympt_carr	44	1.62727	0.520002	1.5	0.6	0.7	3
HDC	sympt_carr	26	1.55769	0.430045	1.5	0.475	0.8	2.8
HEUPOMV	asympt_ncarr	32285	98.0151	9.79381	97	11	62	185
HEUPOMV	sympt_ncarr	2063	101.022	9.6579	100	11	61	158
HEUPOMV	asympt_carr	44	98.125	10.3784	96	12.25	79	124
HEUPOMV	sympt_carr	26	97.2692	8.08978	97.25	7.375	81	121
HR	asympt_ncarr	31312	66.8049	10.9508	66	14	34	154
HR	sympt_ncarr	2055	66.6964	12.6384	65	15	38	167
HR	asympt_carr	42	72.8095	13.3914	71.5	18.75	50	111
HR	sympt_carr	26	68.2308	13.7443	64	13.25	46	103
HT	asympt_ncarr	32190	0.421941	0.0320522	0.421	0.044	0.256	0.546
HT	sympt_ncarr	2059	0.427612	0.0325426	0.428	0.044	0.26	0.571
HT	asympt_carr	44	0.426068	0.0421053	0.4275	0.05425	0.332	0.5
HT	sympt_carr	26	0.412769	0.0299123	0.41	0.0425	0.362	0.469
K	asympt_ncarr	32227	3.84038	0.307912	3.8	0.4	2.2	7.2
K	sympt_ncarr	2060	3.91126	0.324145	3.9	0.4	2.7	5.4
K	asympt_carr	44	3.89545	0.364056	3.9	0.325	3.1	5.3
K	sympt_carr	26	3.90769	0.263701	3.95	0.4	3.4	4.4
LCRP	asympt_ncarr	8877	2.48648	4.37371	1.1	2	0.2	88
LCRP	sympt_ncarr	658	2.87386	4.37527	1.35	2.675	0.2	46.1
LCRP	asympt_carr	10	3.17	5.7608	0.9	1.325	0.4	19
LCRP	sympt_carr	7	6.45714	13.3399	1.6	0.7	1.1	36.7
LDC	asympt_ncarr	32228	3.10937	0.919924	3	1.3	0.3	11.4
LDC	sympt_ncarr	2062	3.24592	1.00162	3.2	1.4	0.7	7.2
LDC	asympt_carr	44	3.1	1.14242	3	1.5	0.7	6.3
LDC	sympt_carr	26	3.27692	0.780926	3.15	1.05	2.1	5.3
LENGTE	asympt_ncarr	32286	175.15	9.30117	174.5	13.5	116	213.5
LENGTE	sympt_ncarr	2063	174.945	9.17048	174.5	12.5	150.5	205
LENGTE	asympt_carr	44	175.159	7.28073	174	9.75	161	198
LENGTE	sympt_carr	26	171.746	8.53914	171.25	10.875	159	194
LEU	asympt_ncarr	32184	5.95643	1.57923	5.7	1.9	1.7	19.5
LEU	sympt_ncarr	2058	6.08309	1.63047	5.8	1.9	2.7	18.8
LEU	asympt_carr	44	5.93864	1.64546	5.65	1.625	3.5	11.2
LEU	sympt_carr	26	5.68077	1.38189	5.65	2.1	3.7	9.1
LY	asympt_ncarr	31737	2.0251	0.587044	1.95	0.75	0.38	10.46
LY	sympt_ncarr	2021	1.98215	0.579108	1.92	0.75	0.34	4.23
LY	asympt_carr	43	1.9607	0.538819	1.96	0.64	0.89	3.21
LY	sympt_carr	26	1.94808	0.497072	1.845	0.525	1.04	3.26
MAP	asympt_ncarr	32274	91.4059	10.1083	90	12	47	172
MAP	sympt_ncarr	2063	95.5366	11.6097	94	14	60	160
MAP	asympt_carr	44	88.8636	6.42883	89.5	8.25	74	106
MAP	sympt_carr	26	94.8462	9.11128	95.5	14.75	79	110
Sodium	asympt_ncarr	9901	141.802	1.75964	142	2	133	155
Sodium	sympt_ncarr	706	141.87	1.9241	142	2	131	148
Sodium	asympt_carr	13	141.385	1.19293	142	1	139	143
Sodium	sympt_carr	7	141.857	1.9518	142	1.5	139	145
MO	asympt_ncarr	31736	0.47589	0.147603	0.45	0.19	0.07	1.44
MO	sympt_ncarr	2021	0.501054	0.153109	0.48	0.2	0.17	1.35
MO	asympt_carr	43	0.469767	0.127251	0.46	0.14	0.27	0.81
MO	sympt_carr	26	0.478462	0.175013	0.44	0.16	0.24	0.98
P_AXIS	asympt_ncarr	30883	52.7594	22.6398	58	24	-171	178
P_AXIS	sympt_ncarr	1950	53.2862	24.0855	58.5	23	-154	175
P_AXIS	asympt_carr	42	56.4524	17.5627	60.5	25	5	81
P_AXIS	sympt_carr	24	59.5	15.3255	63	12.25	18	77
PQ	asympt_ncarr	31312	156.856	29.5643	153	28	85	505
PQ	sympt_ncarr	2054	170.003	38.691	163	35	98	497
PQ	asympt_carr	42	156.952	21.4009	157	30.25	122	218
PQ	sympt_carr	26	167.5	48.6993	152.5	32	112	333
QRS	asympt_ncarr	31310	93.9675	12.419	92	17	57	198
QRS	sympt_ncarr	2046	98.4976	16.2426	97	18	63	198
QRS	asympt_carr	42	87.6429	11.9467	85	8	70	124
QRS	sympt_carr	26	103.538	28.4959	92	25.5	68	177
QRS_AXIS	asympt_ncarr	31154	61.4604	34.4028	71	30	-178	179
QRS_AXIS	sympt_ncarr	2035	44.398	45.6385	59	55	-170	176
QRS_AXIS	asympt_carr	41	62.8293	34.8926	73	21	-53	96
QRS_AXIS	sympt_carr	23	23.913	91.0763	70	168	-151	141
QTC	asympt_ncarr	31311	408.292	17.6027	407	22	276	538
QTC	sympt_ncarr	2054	415.148	23.7288	412	27	256	548
QTC	asympt_carr	42	403.952	23.2	403	13.75	367	524
QTC	sympt_carr	26	426.808	34.0012	427.5	34.75	357	517
SBP	asympt_ncarr	32277	123.225	14.852	122	19	72	225
SBP	sympt_ncarr	2063	129.888	17.6879	128	24	73	218
SBP	asympt_carr	44	120.273	10.1555	121	13.5	100	148
SBP	sympt_carr	26	127.769	14.6624	127	16.5	99	155
T_AXIS	asympt_ncarr	31309	47.8636	19.5944	51	23	-170	179
T_AXIS	sympt_ncarr	2052	37.4888	41.7751	46	45	-178	178
T_AXIS	asympt_carr	42	44.9762	27.8493	47.5	20.5	-84	77
T_AXIS	sympt_carr	26	18.7308	50.2128	22	78.5	-99	82
TGL	asympt_ncarr	32217	1.09582	0.685295	0.92	0.62	0.17	9.9
TGL	sympt_ncarr	2060	1.32495	0.764704	1.12	0.7725	0.24	6.83
TGL	asympt_carr	44	1.20386	0.761236	0.85	0.8425	0.18	3.87
TGL	sympt_carr	26	1.34346	1.28121	0.83	0.7425	0.42	6.26
TR	asympt_ncarr	32136	248.349	53.3402	244	70	8	499
TR	sympt_ncarr	2052	239.081	54.9179	234	70	19	493
TR	asympt_carr	44	237.295	47.5133	233.5	59.25	160	357
TR	sympt_carr	26	241.846	53.8351	240	66.75	151	416
TSH	asympt_ncarr	8669	2.38854	1.28155	2.11	1.42	0.01	10
TSH	sympt_ncarr	607	2.39819	1.36389	2.08	1.475	0.01	9.92
TSH	asympt_carr	10	1.902	1.10046	1.5	1.7625	0.65	3.85
TSH	sympt_carr	7	1.94	0.7582	1.8	1.21	0.97	2.93
UKR24	asympt_ncarr	30537	8.41051	4.07926	7.5	5.2	1	37.2
UKR24	sympt_ncarr	2049	7.91718	3.83805	7	4.8	1.2	28
UKR24	asympt_carr	42	8.60714	3.67937	8.05	5.075	2.9	20.2
UKR24	sympt_carr	26	8.29615	4.83582	6.35	7.2	2.5	18.6
UKRO	asympt_ncarr	8903	12.4263	6.00271	11.4	8.1	1.3	45.9
UKRO	sympt_ncarr	646	11.1889	5.75669	10.1	7.7	1.9	40.5
UKRO	asympt_carr	13	13.2769	5.17706	13.6	7.3	5.4	23.1
UKRO	sympt_carr	5	10.76	3.52888	10.8	2.6	6.8	16.2
UKRTO	asympt_ncarr	1574	15.6577	6.74099	14.9	9.5	1.2	39.8
UKRTO	sympt_ncarr	9	12.9	4.96739	11.6	7.8	6.3	19.1
UKRTO	asympt_carr	2	12.45	0.212132	12.45	0.15	12.3	12.6
UKRTO	sympt_carr	0	NA	NA	NA	NA	NA	NA
UR	asympt_ncarr	9910	5.05309	1.25876	4.9	1.6	1.6	32.9
UR	sympt_ncarr	706	5.49972	1.44845	5.4	1.8	2.2	13.7
UR	asympt_carr	13	4.76923	1.53535	4.8	2.2	2.5	7.4
UR	sympt_carr	7	6.48571	1.74683	6.7	1.2	4.3	9.8
UZ	asympt_ncarr	9910	0.289943	0.0710898	0.28	0.1	0.08	0.65
UZ	sympt_ncarr	706	0.312975	0.0825889	0.31	0.11	0.1	0.64
UZ	asympt_carr	13	0.304615	0.0653982	0.27	0.08	0.24	0.46
UZ	sympt_carr	7	0.314286	0.0489412	0.32	0.055	0.24	0.39
SSA	asympt_ncarr	226	34.5929	74.5067	0	10.25	0	240
SSA	sympt_ncarr	13	57.3077	87.7491	11	67	0	240
SSA	asympt_carr	0	NA	NA	NA	NA	NA	NA
SSA	sympt_carr	1	0	NA	0	0	0	0
DDNA	asympt_ncarr	227	13.6608	21.9471	3	19.5	0	123
DDNA	sympt_ncarr	13	15	30.8923	1	7	0	99
DDNA	asympt_carr	0	NA	NA	NA	NA	NA	NA
DDNA	sympt_carr	1	33	NA	33	0	33	33
SCRP	asympt_ncarr	454	2.0837	2.89366	1.05	1.8	0.1	19.2
SCRP	sympt_ncarr	29	2.72759	4.246	1.6	1.6	0.2	21.3
SCRP	asympt_carr	2	1.1	0.848528	1.1	0.6	0.5	1.7
SCRP	sympt_carr	0	NA	NA	NA	NA	NA	NA
CRPH	asympt_ncarr	471	2.00255	2.8813	1.1	1.6	0	20
CRPH	sympt_ncarr	23	2.42609	4.37557	1.1	0.8	0.2	20
CRPH	asympt_carr	0	NA	NA	NA	NA	NA	NA
CRPH	sympt_carr	0	NA	NA	NA	NA	NA	NA
CTDS	asympt_ncarr	9132	0.214466	0.516778	0.1	0.1	0	10
CTDS	sympt_ncarr	453	0.290508	0.90124	0.1	0.1	0	9.4
CTDS	asympt_carr	17	0.129412	0.0587868	0.1	0.1	0	0.2
CTDS	sympt_carr	11	0.318182	0.507579	0.1	0.15	0.1	1.8
P	asympt_ncarr	30917	110.802	12.5023	110	16	53	207
P	sympt_ncarr	1956	117.317	14.4464	117	19	80	197
P	asympt_carr	42	110.405	10.8202	110	15.5	88	132
P	sympt_carr	25	113.76	13.355	112	17	93	147
lnSDNN	asympt_ncarr	30722	3.4318	0.673189	3.43399	0.881699	0.405465	5.69944
lnSDNN	sympt_ncarr	1431	3.11968	0.711699	3.11795	0.907259	0.262364	5.3332
lnSDNN	asympt_carr	41	3.29829	0.67151	3.31782	0.733748	1.97408	4.93087
lnSDNN	sympt_carr	20	3.19074	0.684667	3.15696	1.10428	2.27213	4.40305
lnRMSSD	asympt_ncarr	30722	3.4306	0.731375	3.42426	0.949916	0	6.01469
lnRMSSD	sympt_ncarr	1431	3.13595	0.75254	3.14415	0.970507	0.587787	5.79909
lnRMSSD	asympt_carr	41	3.25493	0.669173	3.15274	0.907158	2.16332	5.24175
lnRMSSD	sympt_carr	20	3.14024	0.89923	3.29871	1.26851	1.30833	4.69592
lnSDNNc	asympt_ncarr	30722	1.22265	0.63783	1.22199	0.839934	-1.73254	3.35968
lnSDNNc	sympt_ncarr	1431	0.889303	0.684161	0.890676	0.899256	-1.89236	3.09847
lnSDNNc	asympt_carr	41	1.16826	0.659838	1.15031	0.801487	-0.204784	2.47995
lnSDNNc	sympt_carr	20	0.997804	0.569335	0.829784	0.914169	0.0787935	1.89692
lnRMSSDc	asympt_ncarr	30721	1.22157	0.670792	1.21158	0.87952	-1.99441	3.62807
lnRMSSDc	sympt_ncarr	1431	0.905571	0.697582	0.887478	0.908941	-1.72051	3.56436
lnRMSSDc	asympt_carr	41	1.1249	0.628517	0.994535	0.872101	-0.0293356	2.79083
lnRMSSDc	sympt_carr	20	0.947302	0.742389	1.01413	1.08273	-0.446417	2.13305
age	asympt_ncarr	48	34.6458	14.383	36.5	23.5	8	63
age	sympt_ncarr	34201	39.1046	16.001	40	23	4	88
age	asympt_carr	26	52.4615	9.77847	50	18.5	39	68
age	sympt_carr	2064	53.219	14.6645	55	20	14	90
age	all	36339	39.91	16.2583	41	24	4	90
PC1	asympt_ncarr	48	-0.00299	0.00460934	-0.0042433	0.0076123	-0.009483	0.00765914
PC1	sympt_ncarr	34168	-6.24e-06	0.0052422	0.0006225	0.00841293	-0.0170412	0.0158082
PC1	asympt_carr	26	-0.0035	0.00438559	-0.0046326	0.00692894	-0.009547	0.00708128
PC1	sympt_carr	2063	0.000217	0.00533742	0.00095339	0.00859017	-0.0142685	0.0147919
PC1	all	36305	7.96e-09	0.00524835	0.00063522	0.00842478	-0.0170412	0.0158082
PC2	asympt_ncarr	48	-0.000165	0.00295426	-0.0006193	0.00371585	-0.007781	0.00636146
PC2	sympt_ncarr	34168	-9.26e-06	0.00523228	-0.0003347	0.00554334	-0.0178814	0.0351204
PC2	asympt_carr	26	0.00146	0.00307972	0.0016967	0.00304275	-0.004041	0.00986055
PC2	sympt_carr	2063	0.000139	0.00556552	-0.0004118	0.00569227	-0.0143915	0.0313934
PC2	all	36305	1.31e-08	0.00524835	-0.0003374	0.00555422	-0.0178814	0.0351204
PC3	asympt_ncarr	48	-0.000957	0.0045226	-0.0009406	0.00665932	-0.0101918	0.00829439
PC3	sympt_ncarr	34200	-3.06e-06	0.00524379	-0.0003216	0.00566616	-0.0191159	0.0458199
PC3	asympt_carr	26	0.000249	0.00496137	-0.0004994	0.00730347	-0.0070678	0.0124803
PC3	sympt_carr	2060	6.97e-05	0.00534304	-0.0004438	0.00602747	-0.0203692	0.0369552
PC3	all	36300	-6.72e-09	0.00524835	-0.0003294	0.00569584	-0.0203692	0.0458199
PC4	asympt_ncarr	48	0.0012	0.00340683	0.001	0.00378384	-0.0060847	0.0107485
PC4	sympt_ncarr	34200	1.61e-05	0.00524789	0.000169	0.00575692	-0.050454	0.0358122
PC4	asympt_carr	26	-8.01e-05	0.00358955	0.000325	0.00357898	-0.0090647	0.00757476
PC4	sympt_carr	2060	-0.000293	0.0052993	8.8e-06	0.00605013	-0.0266284	0.0200638
PC4	all	36300	1.33e-08	0.00524835	0.000163	0.00577061	-0.050454	0.0358122

## Sheet: S1C
Supplementary Table 1C. Description of quantitative phenotypes (visit 2)
Abbreviation	total_individuals	n_females	n_males	mean	Standard deviation	Missing	N.asymptomatic.PLN-p.14Argdel
AF	0	0	0	NA	NA	36339	0
ALBTO	0	0	0	NA	NA	36339	0
ALPA	0	0	0	NA	NA	36339	0
ALPB	0	0	0	NA	NA	36339	0
ALT	0	0	0	NA	NA	36339	0
AST	0	0	0	NA	NA	36339	0
BA	25885	15185	10700	0.0463917	0.0212803	10454	31
BALB	0	0	0	NA	NA	36339	0
BKR	26131	15338	10793	78.3998	14.8195	10208	32
BMI	27727	16269	11458	25.3784	4.48272	8612	37
CA	0	0	0	NA	NA	36339	0
CHO	26131	15338	10793	4.94208	1.01695	10208	32
DBP	27707	16256	11451	72.2539	9.67057	8632	37
EO	25758	15099	10659	0.201529	0.152378	10581	31
ER	26095	15314	10781	4.77336	0.427613	10244	32
FOS	0	0	0	NA	NA	36339	0
FT3	0	0	0	NA	NA	36339	0
FT4	0	0	0	NA	NA	36339	0
GEWICHT	27727	16269	11458	77.4616	16.0788	8612	37
GGT	0	0	0	NA	NA	36339	0
GLU	25855	15185	10670	4.96363	0.710075	10484	32
GR	25920	15210	10710	3.25617	1.20165	10419	31
HAL1	0	0	0	NA	NA	36339	0
HALB	0	0	0	NA	NA	36339	0
HB	26095	15314	10781	8.79748	0.789226	10244	32
HBAC	26036	15278	10758	5.45084	0.458268	10303	32
HDC	26078	15290	10788	1.49987	0.398774	10261	32
HEUPOMV	27726	16268	11458	98.6156	10.113	8613	37
HR	25610	15229	10381	66.5208	11.1013	10729	33
HT	26095	15314	10781	0.429577	0.034525	10244	32
K	26130	15337	10793	4.01446	0.302229	10209	32
LCRP	0	0	0	NA	NA	36339	0
LDC	26131	15338	10793	3.18419	0.931105	10208	32
LENGTE	27727	16269	11458	174.355	9.85159	8612	37
LEU	26083	15311	10772	6.04376	1.60704	10256	32
LY	25920	15210	10710	2.01686	0.617622	10419	31
MAP	27707	16256	11451	92.7928	10.4987	8632	37
Sodium	26077	15306	10771	141.357	1.81646	10262	32
MO	25920	15210	10710	0.496232	0.148615	10419	31
P_AXIS	25140	15000	10140	54.2171	22.1052	11199	33
PQ	25610	15229	10381	159.948	30.9655	10729	33
QRS	25610	15229	10381	94.6316	13.5716	10729	33
QRS_AXIS	25439	15148	10291	56.7923	38.0647	10900	32
QTC	25610	15229	10381	409.061	18.2476	10729	33
SBP	27707	16256	11451	126.347	16.1134	8632	37
T_AXIS	25602	15225	10377	47.2212	23.0876	10737	33
TGL	26123	15336	10787	1.14257	0.71322	10216	32
TR	26056	15280	10776	259.412	57.2479	10283	32
TSH	0	0	0	NA	NA	36339	0
UKR24	23969	14232	9737	8.27686	4.06127	12370	30
UKRO	0	0	0	NA	NA	36339	0
UKRTO	1911	939	972	14.9822	6.65186	34428	2
UR	0	0	0	NA	NA	36339	0
UZ	0	0	0	NA	NA	36339	0
SSA	0	0	0	NA	NA	36339	0
DDNA	0	0	0	NA	NA	36339	0
SCRP	0	0	0	NA	NA	36339	0
CRPH	292	159	133	2.2137	3.21057	36047	0
CTDS	0	0	0	NA	NA	36339	0
P	25171	15017	10154	112.631	12.8694	11168	33
lnSDNN	24086	14407	9679	3.33814	0.667674	12253	29
lnRMSSD	24086	14407	9679	3.33058	0.717125	12253	29
lnSDNNc	24085	14407	9678	1.12346	0.63028	12254	29
lnRMSSDc	24086	14407	9679	1.11576	0.654257	12253	29

## Sheet: S1D
Supplementary Table 1D. Description of quantitative phenotypes by group (visit 2)
Abbreviation	group	size	mean	standard deviation	median	IQR	min	max
AF	asympt_carr	0	NA	NA	NA	NA	NA	NA
AF	asympt_ncarr	0	NA	NA	NA	NA	NA	NA
AF	sympt_carr	0	NA	NA	NA	NA	NA	NA
AF	sympt_ncarr	0	NA	NA	NA	NA	NA	NA
ALBTO	asympt_carr	0	NA	NA	NA	NA	NA	NA
ALBTO	asympt_ncarr	0	NA	NA	NA	NA	NA	NA
ALBTO	sympt_carr	0	NA	NA	NA	NA	NA	NA
ALBTO	sympt_ncarr	0	NA	NA	NA	NA	NA	NA
ALPA	asympt_carr	0	NA	NA	NA	NA	NA	NA
ALPA	asympt_ncarr	0	NA	NA	NA	NA	NA	NA
ALPA	sympt_carr	0	NA	NA	NA	NA	NA	NA
ALPA	sympt_ncarr	0	NA	NA	NA	NA	NA	NA
ALPB	asympt_carr	0	NA	NA	NA	NA	NA	NA
ALPB	asympt_ncarr	0	NA	NA	NA	NA	NA	NA
ALPB	sympt_carr	0	NA	NA	NA	NA	NA	NA
ALPB	sympt_ncarr	0	NA	NA	NA	NA	NA	NA
ALT	asympt_carr	0	NA	NA	NA	NA	NA	NA
ALT	asympt_ncarr	0	NA	NA	NA	NA	NA	NA
ALT	sympt_carr	0	NA	NA	NA	NA	NA	NA
ALT	sympt_ncarr	0	NA	NA	NA	NA	NA	NA
AST	asympt_carr	0	NA	NA	NA	NA	NA	NA
AST	asympt_ncarr	0	NA	NA	NA	NA	NA	NA
AST	sympt_carr	0	NA	NA	NA	NA	NA	NA
AST	sympt_ncarr	0	NA	NA	NA	NA	NA	NA
BA	asympt_carr	31	0.0429032	0.0179246	0.04	0.02	0.01	0.08
BA	asympt_ncarr	24268	0.0462811	0.0212331	0.04	0.03	0.01	0.32
BA	sympt_carr	19	0.05	0.0208167	0.05	0.02	0.02	0.11
BA	sympt_ncarr	1567	0.0481302	0.0219982	0.04	0.03	0.01	0.16
BALB	asympt_carr	0	NA	NA	NA	NA	NA	NA
BALB	asympt_ncarr	0	NA	NA	NA	NA	NA	NA
BALB	sympt_carr	0	NA	NA	NA	NA	NA	NA
BALB	sympt_ncarr	0	NA	NA	NA	NA	NA	NA
BKR	asympt_carr	32	79.5312	14.5845	79	16.25	47	114
BKR	asympt_ncarr	24498	78.0584	14.3524	77	19	27	324
BKR	sympt_carr	19	81.4737	16.8634	80	21	48	112
BKR	sympt_ncarr	1582	83.6277	20.0319	81	21	40	346
BMI	asympt_carr	37	24.6459	4.24955	23.4	5.1	18	37.6
BMI	asympt_ncarr	26012	25.2703	4.4696	24.8	5.2	12.8	63.7
BMI	sympt_carr	20	26.33	3.93341	25.7	5.525	19.5	34.1
BMI	sympt_ncarr	1658	27.0791	4.35565	26.6	5.4	16.7	53.1
CA	asympt_carr	0	NA	NA	NA	NA	NA	NA
CA	asympt_ncarr	0	NA	NA	NA	NA	NA	NA
CA	sympt_carr	0	NA	NA	NA	NA	NA	NA
CA	sympt_ncarr	0	NA	NA	NA	NA	NA	NA
CHO	asympt_carr	32	5.12188	1.26765	4.85	1.325	2.9	8.3
CHO	asympt_ncarr	24498	4.94242	1.01065	4.9	1.4	1.9	11.6
CHO	sympt_carr	19	5.02105	0.825011	5	0.8	3.8	6.8
CHO	sympt_ncarr	1582	4.93217	1.10727	4.9	1.6	2	9.5
DBP	asympt_carr	37	70	6.94422	68	8	56	84
DBP	asympt_ncarr	25994	72.1082	9.66061	71	12	41	127
DBP	sympt_carr	20	71.85	11.3984	73.5	16	50	92
DBP	sympt_ncarr	1656	74.596	9.55729	74	12	52	116
EO	asympt_carr	31	0.176129	0.107879	0.14	0.14	0.06	0.48
EO	asympt_ncarr	24154	0.201344	0.152424	0.16	0.14	0.01	3.3
EO	sympt_carr	19	0.178421	0.0663545	0.17	0.095	0.08	0.32
EO	sympt_ncarr	1554	0.205187	0.153137	0.17	0.14	0.01	2.56
ER	asympt_carr	32	4.72969	0.464407	4.645	0.49	3.61	5.67
ER	asympt_ncarr	24464	4.77326	0.426683	4.75	0.59	2.48	7.2
ER	sympt_carr	19	4.85	0.528183	4.85	0.825	4.08	5.7
ER	sympt_ncarr	1580	4.77498	0.440071	4.77	0.59	3.12	6.2
FOS	asympt_carr	0	NA	NA	NA	NA	NA	NA
FOS	asympt_ncarr	0	NA	NA	NA	NA	NA	NA
FOS	sympt_carr	0	NA	NA	NA	NA	NA	NA
FOS	sympt_ncarr	0	NA	NA	NA	NA	NA	NA
FT3	asympt_carr	0	NA	NA	NA	NA	NA	NA
FT3	asympt_ncarr	0	NA	NA	NA	NA	NA	NA
FT3	sympt_carr	0	NA	NA	NA	NA	NA	NA
FT3	sympt_ncarr	0	NA	NA	NA	NA	NA	NA
FT4	asympt_carr	0	NA	NA	NA	NA	NA	NA
FT4	asympt_ncarr	0	NA	NA	NA	NA	NA	NA
FT4	sympt_carr	0	NA	NA	NA	NA	NA	NA
FT4	sympt_ncarr	0	NA	NA	NA	NA	NA	NA
GEWICHT	asympt_carr	37	74.8378	15.2229	71.5	15.5	52	112
GEWICHT	asympt_ncarr	26012	77.1408	16.0986	76	21	25	190
GEWICHT	sympt_carr	20	78.6	12.0204	81.5	18.75	57	95.5
GEWICHT	sympt_ncarr	1658	82.5406	14.9433	81.5	20	46	150
GGT	asympt_carr	0	NA	NA	NA	NA	NA	NA
GGT	asympt_ncarr	0	NA	NA	NA	NA	NA	NA
GGT	sympt_carr	0	NA	NA	NA	NA	NA	NA
GGT	sympt_ncarr	0	NA	NA	NA	NA	NA	NA
GLU	asympt_carr	32	4.89687	0.352397	4.95	0.525	4.2	5.4
GLU	asympt_ncarr	24246	4.94229	0.683438	4.8	0.6	2.2	11.9
GLU	sympt_carr	19	4.88421	0.383352	4.9	0.45	4.1	5.5
GLU	sympt_ncarr	1558	5.29807	0.987772	5.1	0.8	3.1	11.7
GR	asympt_carr	31	2.92516	0.87259	2.76	0.9	1.59	5.09
GR	asympt_ncarr	24301	3.24731	1.19997	3.04	1.37	0.49	18.01
GR	sympt_carr	19	3.39895	0.765977	3.19	1.09	2.08	5.06
GR	sympt_ncarr	1569	3.39818	1.22809	3.19	1.39	0.96	12.92
HAL1	asympt_carr	0	NA	NA	NA	NA	NA	NA
HAL1	asympt_ncarr	0	NA	NA	NA	NA	NA	NA
HAL1	sympt_carr	0	NA	NA	NA	NA	NA	NA
HAL1	sympt_ncarr	0	NA	NA	NA	NA	NA	NA
HALB	asympt_carr	0	NA	NA	NA	NA	NA	NA
HALB	asympt_ncarr	0	NA	NA	NA	NA	NA	NA
HALB	sympt_carr	0	NA	NA	NA	NA	NA	NA
HALB	sympt_ncarr	0	NA	NA	NA	NA	NA	NA
HB	asympt_carr	32	8.70312	0.884083	8.8	1.175	6.7	10.8
HB	asympt_ncarr	24464	8.79206	0.787213	8.7	1.1	4.6	12.8
HB	sympt_carr	19	9.03158	0.874994	9.1	1.4	7.1	10.5
HB	sympt_ncarr	1580	8.88051	0.812583	8.9	1.1	5	11.8
HBAC	asympt_carr	32	5.31562	0.295241	5.3	0.325	4.6	6
HBAC	asympt_ncarr	24408	5.43529	0.442944	5.4	0.4	2.5	14.9
HBAC	sympt_carr	19	5.51053	0.308931	5.5	0.35	5.1	6.1
HBAC	sympt_ncarr	1577	5.69347	0.604101	5.6	0.5	4	9.7
HDC	asympt_carr	32	1.57812	0.456307	1.55	0.6	0.8	2.6
HDC	asympt_ncarr	24451	1.50466	0.399086	1.5	0.5	0.2	3
HDC	sympt_carr	19	1.5	0.278887	1.5	0.25	1	2.2
HDC	sympt_ncarr	1576	1.42398	0.386234	1.4	0.6	0.3	2.9
HEUPOMV	asympt_carr	37	96.1486	10.0207	94	9.5	79	125
HEUPOMV	asympt_ncarr	26011	98.4388	10.1536	98	11	55	193.5
HEUPOMV	sympt_carr	20	99.8	9.2543	97.5	7	86	120
HEUPOMV	sympt_ncarr	1658	101.429	9.01136	100	10	74	154
HR	asympt_carr	33	72.5758	12.6121	71	12	48	111
HR	asympt_ncarr	23906	66.5719	11.0624	65	14	33	154
HR	sympt_carr	20	67.2	10.3446	65	9.25	45	87
HR	sympt_ncarr	1651	65.6523	11.5717	64	14	37	125
HT	asympt_carr	32	0.422344	0.0406088	0.419	0.055	0.322	0.509
HT	asympt_ncarr	24464	0.429345	0.0344242	0.429	0.047	0.262	0.631
HT	sympt_carr	19	0.437368	0.0388419	0.45	0.0635	0.36	0.49
HT	sympt_ncarr	1580	0.433218	0.0356853	0.432	0.048	0.284	0.56
K	asympt_carr	32	4	0.283981	4	0.325	3.5	4.7
K	asympt_ncarr	24497	4.01118	0.300555	4	0.4	2.6	6.4
K	sympt_carr	19	4.13158	0.314559	4	0.35	3.8	4.9
K	sympt_ncarr	1582	4.0641	0.323212	4	0.4	2.9	5.6
LCRP	asympt_carr	0	NA	NA	NA	NA	NA	NA
LCRP	asympt_ncarr	0	NA	NA	NA	NA	NA	NA
LCRP	sympt_carr	0	NA	NA	NA	NA	NA	NA
LCRP	sympt_ncarr	0	NA	NA	NA	NA	NA	NA
LDC	asympt_carr	32	3.27188	1.17891	3.1	1.375	1.3	6.4
LDC	asympt_ncarr	24498	3.18357	0.925598	3.1	1.3	0.2	9.4
LDC	sympt_carr	19	3.18421	0.754441	2.9	0.9	2.2	4.9
LDC	sympt_ncarr	1582	3.19204	1.00992	3.1	1.5	0.5	7.2
LENGTE	asympt_carr	37	173.954	7.67013	174	10	155	188
LENGTE	asympt_ncarr	26012	174.349	9.90343	174	13.5	122.5	211
LENGTE	sympt_carr	20	172.925	8.52284	171.5	8.875	157.5	193
LENGTE	sympt_ncarr	1658	174.483	9.06746	174	12.875	151	203.5
LEU	asympt_carr	32	5.73125	1.44053	5.4	1.8	3.9	9.5
LEU	asympt_ncarr	24454	6.035	1.6037	5.8	1.9	1.1	19.8
LEU	sympt_carr	19	6.12632	1.18596	5.8	1.85	4.3	8.5
LEU	sympt_ncarr	1578	6.18498	1.65961	5.9	1.9	2.7	17.9
LY	asympt_carr	31	2.06806	0.625281	1.84	0.905	1.24	3.8
LY	asympt_ncarr	24301	2.01982	0.613056	1.94	0.77	0.33	13.01
LY	sympt_carr	19	1.94263	0.589292	1.94	0.59	1.23	3.63
LY	sympt_ncarr	1569	1.97086	0.683444	1.89	0.75	0.41	15.04
MAP	asympt_carr	37	90.1622	6.18472	89	8	77	105
MAP	asympt_ncarr	25994	92.5513	10.4289	91	12	55	155
MAP	sympt_carr	20	90.05	11.5142	89.5	13.25	65	111
MAP	sympt_ncarr	1656	96.6745	10.8822	95	14	65	143
Sodium	asympt_carr	32	141.438	1.50134	141	2.25	139	144
Sodium	asympt_ncarr	24450	141.357	1.79612	141	3	130	150
Sodium	sympt_carr	19	141.158	1.86378	141	2.5	137	144
Sodium	sympt_ncarr	1576	141.357	2.11294	141	3	125	148
MO	asympt_carr	31	0.5	0.134883	0.49	0.22	0.25	0.75
MO	asympt_ncarr	24301	0.494107	0.147811	0.47	0.18	0.11	1.99
MO	sympt_carr	19	0.527895	0.16874	0.48	0.14	0.37	0.99
MO	sympt_ncarr	1569	0.528687	0.157123	0.51	0.19	0.21	1.72
P_AXIS	asympt_carr	33	55.9394	17.0952	56	26	16	83
P_AXIS	asympt_ncarr	23541	54.2517	22.0362	60	23	-176	165
P_AXIS	sympt_carr	19	57	16.5059	61	23.5	25	83
P_AXIS	sympt_ncarr	1547	53.6193	23.2807	59	22	-175	154
PQ	asympt_carr	33	154.242	18.0382	158	24	117	178
PQ	asympt_ncarr	23906	158.954	29.9357	155	28	85	502
PQ	sympt_carr	20	162.45	37.0568	153	36	117	280
PQ	sympt_ncarr	1651	174.422	40.6452	165	37	92	435
QRS	asympt_carr	33	89.4848	14.9627	85	12	65	142
QRS	asympt_ncarr	23906	94.2553	12.9218	93	17	57	243
QRS	sympt_carr	20	105.75	35.1805	92	29	79	230
QRS	sympt_ncarr	1651	100.049	19.6868	98	18	66	238
QRS_AXIS	asympt_carr	32	52.5312	57.8686	74.5	49.75	-103	175
QRS_AXIS	asympt_ncarr	23756	57.9511	36.7983	69	35	-179	178
QRS_AXIS	sympt_carr	17	36.4118	98.3305	85	168	-140	176
QRS_AXIS	sympt_ncarr	1634	40.2405	49.1502	55	60	-170	179
QTC	asympt_carr	33	399.394	16.7424	402	20	365	441
QTC	asympt_ncarr	23906	408.61	17.6964	408	22	330	536
QTC	sympt_carr	20	424.35	33.4998	420	25.5	382	512
QTC	sympt_ncarr	1651	415.599	23.71	413	25.5	327	566
SBP	asympt_carr	37	123.081	11.0589	120	13	103	157
SBP	asympt_ncarr	25994	125.912	15.9199	124	20	60	216
SBP	sympt_carr	20	120.1	15.6605	119.5	15.25	88	150
SBP	sympt_ncarr	1656	133.327	17.5565	132	23	89	201
T_AXIS	asympt_carr	33	45.4545	24.6388	48	34	-2	85
T_AXIS	asympt_ncarr	23901	47.8353	20.749	51	25	-172	167
T_AXIS	sympt_carr	20	36.45	59.5027	49.5	81.25	-82	165
T_AXIS	sympt_ncarr	1648	38.4812	43.6135	47	42	-177	177
TGL	asympt_carr	32	1.32781	0.682088	1.125	0.8175	0.46	3.03
TGL	asympt_ncarr	24490	1.12964	0.706818	0.95	0.64	0.11	9.8
TGL	sympt_carr	19	1.16263	0.743646	0.91	0.58	0.46	3.37
TGL	sympt_ncarr	1582	1.33874	0.780406	1.13	0.76	0.26	7.89
TR	asympt_carr	32	257.312	57.6314	254	49.25	177	437
TR	asympt_ncarr	24427	260.014	57.0975	256	73	33	497
TR	sympt_carr	19	242.421	39.205	239	58	188	316
TR	sympt_ncarr	1578	250.346	58.9707	243	75	26	465
TSH	asympt_carr	0	NA	NA	NA	NA	NA	NA
TSH	asympt_ncarr	0	NA	NA	NA	NA	NA	NA
TSH	sympt_carr	0	NA	NA	NA	NA	NA	NA
TSH	sympt_ncarr	0	NA	NA	NA	NA	NA	NA
UKR24	asympt_carr	30	9.3	4.50945	8.45	8.3	3.2	18.3
UKR24	asympt_ncarr	22350	8.3133	4.0753	7.4	5	0.7	37.9
UKR24	sympt_carr	19	8.02105	3.83501	7.9	5.6	3.1	15.6
UKR24	sympt_ncarr	1570	7.74166	3.81093	6.9	4.575	1.7	37.5
UKRO	asympt_carr	0	NA	NA	NA	NA	NA	NA
UKRO	asympt_ncarr	0	NA	NA	NA	NA	NA	NA
UKRO	sympt_carr	0	NA	NA	NA	NA	NA	NA
UKRO	sympt_ncarr	0	NA	NA	NA	NA	NA	NA
UKRTO	asympt_carr	2	11.05	1.3435	11.05	0.95	10.1	12
UKRTO	asympt_ncarr	1909	14.9863	6.65405	14	9.2	2	46.5
UKRTO	sympt_carr	0	NA	NA	NA	NA	NA	NA
UKRTO	sympt_ncarr	0	NA	NA	NA	NA	NA	NA
UR	asympt_carr	0	NA	NA	NA	NA	NA	NA
UR	asympt_ncarr	0	NA	NA	NA	NA	NA	NA
UR	sympt_carr	0	NA	NA	NA	NA	NA	NA
UR	sympt_ncarr	0	NA	NA	NA	NA	NA	NA
UZ	asympt_carr	0	NA	NA	NA	NA	NA	NA
UZ	asympt_ncarr	0	NA	NA	NA	NA	NA	NA
UZ	sympt_carr	0	NA	NA	NA	NA	NA	NA
UZ	sympt_ncarr	0	NA	NA	NA	NA	NA	NA
SSA	asympt_carr	0	NA	NA	NA	NA	NA	NA
SSA	asympt_ncarr	0	NA	NA	NA	NA	NA	NA
SSA	sympt_carr	0	NA	NA	NA	NA	NA	NA
SSA	sympt_ncarr	0	NA	NA	NA	NA	NA	NA
DDNA	asympt_carr	0	NA	NA	NA	NA	NA	NA
DDNA	asympt_ncarr	0	NA	NA	NA	NA	NA	NA
DDNA	sympt_carr	0	NA	NA	NA	NA	NA	NA
DDNA	sympt_ncarr	0	NA	NA	NA	NA	NA	NA
SCRP	asympt_carr	0	NA	NA	NA	NA	NA	NA
SCRP	asympt_ncarr	0	NA	NA	NA	NA	NA	NA
SCRP	sympt_carr	0	NA	NA	NA	NA	NA	NA
SCRP	sympt_ncarr	0	NA	NA	NA	NA	NA	NA
CRPH	asympt_carr	0	NA	NA	NA	NA	NA	NA
CRPH	asympt_ncarr	279	2.21792	3.25232	1.2	1.6	0.1	20
CRPH	sympt_carr	0	NA	NA	NA	NA	NA	NA
CRPH	sympt_ncarr	13	2.12308	2.21516	1.3	0.8	0.4	7.3
CTDS	asympt_carr	0	NA	NA	NA	NA	NA	NA
CTDS	asympt_ncarr	0	NA	NA	NA	NA	NA	NA
CTDS	sympt_carr	0	NA	NA	NA	NA	NA	NA
CTDS	sympt_ncarr	0	NA	NA	NA	NA	NA	NA
P	asympt_carr	33	107.424	11.3909	108	15	83	130
P	asympt_ncarr	23567	112.248	12.6047	112	17	80	197
P	sympt_carr	19	112.579	12.738	113	11.5	88	140
P	sympt_ncarr	1552	118.55	15.2082	118	20	82	192
lnSDNN	asympt_carr	29	3.29361	0.59008	3.32143	0.876849	2.06686	4.1957
lnSDNN	asympt_ncarr	22657	3.35027	0.664304	3.3569	0.870954	0.182322	5.51785
lnSDNN	sympt_carr	14	3.36982	0.595967	3.36136	0.939973	2.27213	4.1463
lnSDNN	sympt_ncarr	1386	3.14047	0.693858	3.14845	0.888196	0.336472	5.33898
lnRMSSD	asympt_carr	29	3.12334	0.635213	3.09104	0.631272	1.80829	4.58292
lnRMSSD	asympt_ncarr	22657	3.34103	0.715083	3.34286	0.919637	0.182322	5.8565
lnRMSSD	sympt_carr	14	3.37298	0.592194	3.43705	0.704192	2.28238	4.39568
lnRMSSD	sympt_ncarr	1386	3.16365	0.732402	3.16125	0.92217	0.530628	5.65249
lnSDNNc	asympt_carr	29	1.17948	0.575423	1.17214	0.769494	0.0690381	2.15474
lnSDNNc	asympt_ncarr	22656	1.13675	0.625635	1.13363	0.826197	-1.9684	3.33791
lnSDNNc	sympt_carr	14	1.12068	0.588487	1.14698	0.840191	-0.0617641	1.91629
lnSDNNc	sympt_ncarr	1386	0.905007	0.666805	0.914272	0.861218	-1.7137	2.96594
lnRMSSDc	asympt_carr	29	1.0092	0.590541	0.978215	0.644293	-0.189536	2.26535
lnRMSSDc	asympt_ncarr	22657	1.12736	0.651161	1.11588	0.8326	-2.09083	3.64167
lnRMSSDc	sympt_carr	14	1.12384	0.538604	1.20658	0.780804	0.0953204	1.79529
lnRMSSDc	sympt_ncarr	1386	0.928182	0.678489	0.911984	0.860977	-1.48507	3.22804
