# Supplementary material for: Phenotypic and Genetic Factors Associated with Absence of Cardiomyopathy Symptoms in PLN:c.40_42delAGA Carriers
Source: J Cardiovasc Transl Res. 2023 Jan 9;16(6):1251–66. doi: 10.1007/s12265-022-10347-5 (PMC10721704; doi:10.1007/s12265-022-10347-5)
Supplement: Supplementary file 5 — Supplementary file5 (XLSX 47 KB) [file 12265_2022_10347_MOESM5_ESM.xlsx]

## Sheet: Guide
Content
S2A - Quantitative traits associated to asymptomatic carriers compared to general population
S2B - Quantitative traits between different groups and in age stratified analysis
S2C - Quantitative traits associated to asymptomatic carriers (Visit 2)
S2D - Inverse-rank normalized quantitative traits associated to asymptomatic carriers compared to general population
S2E - Inverse-rank normalized quantitative traits between different groups and in age stratified analysis
S2F - Inverse-rank normalized quantitative traits between different groups in age- and sex- matched asymptomatic carriers and asymptomatic non-carriers in a 1:4 case-control ratio
Columns
Trait: evaluated phenotype
alternative_group: group coded as 1 in the models
N_group[#]: Sample size of group
Effect: effect size, coefficient in the model.
StdErr: standard error of the coefficient in the model
zvalue, tvalue: statistic of hte variable in the model
pvalue: p-value for the coefficient i. the model
permutation_qval: empirical q-value for 1000 permutations
upperCI: upper limit of the 95% confidence interval (0.975)
lowerCI: lower limit of the 95% confidence interval (0.025)

## Sheet: S2A
Supplementary Table S2A. Quantitative phenotypes associated to asymptomatic carriers compared to general population
Trait	alternative_group	N_group1	N_group2	Effect	StdErr	zvalue	pvalue	permutation_qval
HR	asymp_carrier	42	31312	6.40973	1.68909	3.79	0.00015	0.00026055
QRS	asymp_carrier	42	31310	-5.7301	1.77994	-3.22	0.0013	0.00104221
lnRMSSD	asymp_carrier	41	30723	-0.266874	0.101873	-2.62	0.0088	0.00964044
lnSDNN	asymp_carrier	41	30723	-0.215881	0.0948191	-2.28	0.023	0.0242314
lnRMSSDc	asymp_carrier	41	30722	-0.182139	0.0904301	-2.01	0.044	0.0435123
HDC	asymp_carrier	48	33948	0.101029	0.052121	1.94	0.053	0.0539343
TR	asymp_carrier	48	33881	-12.5733	7.60972	-1.65	0.098	0.0982282
TGL	asymp_carrier	48	33965	0.150658	0.095196	1.58	0.11	0.115425
lnSDNNc	asymp_carrier	41	30723	-0.13147	0.0881939	-1.49	0.14	0.145388
ER	asymp_carrier	48	33935	0.0654787	0.0462479	1.42	0.16	0.166754
P_AXIS	asymp_carrier	42	30883	4.85829	3.46262	1.4	0.16	0.166754
HB	asymp_carrier	48	33936	0.118355	0.0863421	1.37	0.17	0.177176
CHO	asymp_carrier	48	33976	0.176231	0.1301	1.35	0.18	0.186556
GLU	asymp_carrier	47	33790	0.110883	0.0886299	1.25	0.21	0.215737
HT	asymp_carrier	48	33936	0.00425367	0.00372793	1.14	0.25	0.255602
K	asymp_carrier	48	33975	0.050398	0.0439025	1.15	0.25	0.255602
QTC	asymp_carrier	42	31311	-3.08144	2.65842	-1.16	0.25	0.255602
HEUPOMV	asymp_carrier	48	34067	1.48043	1.40471	1.05	0.29	0.298854
LY	asymp_carrier	47	33452	-0.0829344	0.0853833	-0.97	0.33	0.341063
PQ	asymp_carrier	42	31143	3.27436	3.60198	0.91	0.36	0.37285
MAP	asymp_carrier	48	34054	-1.06954	1.30252	-0.82	0.41	0.42001
T_AXIS	asymp_carrier	42	31309	-2.49397	3.0378	-0.82	0.41	0.42001
BA	asymp_carrier	47	33209	-0.0018208	0.00274916	-0.66	0.51	0.519541
P	asymp_carrier	42	30917	1.12661	1.70259	0.66	0.51	0.519541
LENGTE	asymp_carrier	48	34068	-0.677281	1.19626	-0.57	0.57	0.582856
SBP	asymp_carrier	48	34057	-1.00783	1.94911	-0.52	0.61	0.616727
BKR	asymp_carrier	48	33976	0.761072	1.64933	0.46	0.64	0.648254
BMI	asymp_carrier	48	34068	0.265852	0.581655	0.46	0.65	0.657374
EO	asymp_carrier	47	33405	-0.0099091	0.0222266	-0.45	0.66	0.668056
LDC	asymp_carrier	48	33976	0.0525055	0.120016	0.44	0.66	0.668056
DBP	asymp_carrier	48	34057	-0.512713	1.20693	-0.42	0.67	0.678739
QRS_AXIS	asymp_carrier	41	31154	-1.17247	5.12198	-0.23	0.82	0.828557
MO	asymp_carrier	47	33451	0.00438809	0.0217326	0.2	0.84	0.846795
LEU	asymp_carrier	48	33930	-0.0420531	0.231319	-0.18	0.86	0.863731
HBAC	asymp_carrier	46	33821	0.00901082	0.0584083	0.15	0.88	0.883533
GR	asymp_carrier	47	33452	-0.0161082	0.171875	-0.09	0.93	0.928869
GEWICHT	asymp_carrier	48	34068	-0.0716731	1.97217	-0.04	0.97	0.974205
UKR24	asymp_carrier	42	30537	0.0148231	0.553854	0.03	0.98	0.984106

## Sheet: S2B
Supplementary Table S2B. Quantitative phenotypes between different groups and in age stratified analysis
Trait	group1	group2	N_group1	N_group2	Effect	StdErr	zvalue	pvalue	model
HR	asympt_carr	asympt_ncarr	42	31312	6.40973	1.68909	3.79479	0.00015
HR	sympt_carr	asympt_ncarr	26	31312	1.98737	2.13142	0.93242	0.35
HR	sympt_ncarr	asympt_ncarr	2055	31312	0.01296	0.25498	0.05082	0.96
HR	asympt_carr	sympt_carr	42	26	1.44731	3.99829	0.36198	0.72
HR	asympt_carr	sympt_ncarr	42	2055	5.58356	2.01816	2.76666	0.0057
QRS	asympt_carr	asympt_ncarr	42	31310	-5.7301	1.77994	-3.21927	0.0013
QRS	sympt_carr	asympt_ncarr	26	31310	8.52358	2.2502	3.78793	0.00015
QRS	sympt_ncarr	asympt_ncarr	2046	31310	2.51684	0.27226	9.24413	0
QRS	asympt_carr	sympt_carr	42	26	-6.79964	4.786	-1.42073	0.16
QRS	asympt_carr	sympt_ncarr	42	2046	-7.24158	2.38663	-3.03423	0.0024
lnRMSSD	asympt_carr	asympt_ncarr	41	30723	-0.26687	0.10187	-2.61967	0.0088
lnRMSSD	sympt_carr	asympt_ncarr	20	30723	-0.07739	0.14547	-0.532	0.59
lnRMSSD	sympt_ncarr	asympt_ncarr	1431	30723	-0.04313	0.01788	-2.41169	0.016
lnRMSSD	asympt_carr	sympt_carr	41	20	0.01236	0.22678	0.0545	0.96
lnRMSSD	asympt_carr	sympt_ncarr	41	1431	-0.16548	0.11439	-1.44661	0.15
lnSDNN	asympt_carr	asympt_ncarr	41	30723	-0.21588	0.09482	-2.27677	0.023
lnSDNN	sympt_carr	asympt_ncarr	20	30723	-0.04533	0.13544	-0.33471	0.74
lnSDNN	sympt_ncarr	asympt_ncarr	1431	30723	-0.07837	0.01668	-4.69941	0
lnSDNN	asympt_carr	sympt_carr	41	20	-0.00747	0.19858	-0.03762	0.97
lnSDNN	asympt_carr	sympt_ncarr	41	1431	-0.10878	0.10657	-1.02074	0.31
lnRMSSDc	asympt_carr	asympt_ncarr	41	30722	-0.18214	0.09043	-2.01414	0.044
lnRMSSDc	sympt_carr	asympt_ncarr	20	30722	-0.05551	0.12917	-0.42973	0.67
lnRMSSDc	sympt_ncarr	asympt_ncarr	1431	30722	-0.06132	0.01591	-3.85433	0.00012
lnRMSSDc	asympt_carr	sympt_carr	41	20	0.04481	0.19432	0.23061	0.82
lnRMSSDc	asympt_carr	sympt_ncarr	41	1431	-0.08276	0.10332	-0.80097	0.42
HR	asymp_carrier	asymp_ncarr	42	31312	0.53129	0.153015	3.47	0.00052	rank_norm
QRS	asymp_carrier	asymp_ncarr	42	31312	-0.505913	0.141199	-3.58	0.00034	rank_norm
lnRMSSDc	asymp_carrier	asymp_ncarr	41	30722	-0.283866	0.133988	-2.12	0.034	rank_norm
lnSDNNc	asymp_carrier	asymp_ncarr	41	30723	-0.210505	0.137126	-1.54	0.12	rank_norm
lnSDNN	asymp_carrier	asymp_ncarr	41	30723	-0.32302	0.139921	-2.31	0.021	rank_norm
lnRMSSD	asymp_carrier	asymp_ncarr	41	30723	-0.377691	0.138645	-2.72	0.0064	rank_norm
HR	asymp_carrier	asymp_ncarr	19	13764	11.1296	2.54895	4.37	1.3e-05	AGE<40
QRS	asymp_carrier	asymp_ncarr	19	13764	-6.90952	2.38216	-2.9	0.0037	AGE<40
lnSDNN	asymp_carrier	asymp_ncarr	18	13483	-0.295465	0.140425	-2.1	0.035	AGE<40
lnRMSSD	asymp_carrier	asymp_ncarr	18	13483	-0.415852	0.153697	-2.71	0.0068	AGE<40
lnSDNNc	asymp_carrier	asymp_ncarr	18	13483	-0.149551	0.129903	-1.15	0.25	AGE<40
lnRMSSDc	asymp_carrier	asymp_ncarr	18	13483	-0.269991	0.135756	-1.99	0.047	AGE<40
HR	asymp_carrier	asymp_ncarr	23	17548	2.22279	2.20894	1.01	0.31	AGE>=40
QRS	asymp_carrier	asymp_ncarr	23	17548	-4.55082	2.55521	-1.78	0.075	AGE>=40
lnSDNN	asymp_carrier	asymp_ncarr	23	17240	-0.1487	0.127164	-1.17	0.24	AGE>=40
lnRMSSD	asymp_carrier	asymp_ncarr	23	17240	-0.141894	0.134411	-1.06	0.29	AGE>=40
lnSDNNc	asymp_carrier	asymp_ncarr	23	17240	-0.113789	0.11902	-0.96	0.34	AGE>=40
lnRMSSDc	asymp_carrier	asymp_ncarr	23	17239	-0.107211	0.12009	-0.89	0.37	AGE>=40
QTC	asymp_carrier	asymp_ncarr	23	17548	-0.771401	3.64408	-0.21	0.83	AGE>=40

## Sheet: S2C
Supplementary Table S2C. Quantitative phenotypes associated to asymptomatic carriers compared to general population in visit 2
Trait	alternative_group	N_group1	N_group2	Effect	StdErr	zvalue	pvalue	permutation_qval
HR	asymp_carrier	33	23906	6.2501	1.92859	3.24077	0.0012	0.00279259
lnRMSSD	asymp_carrier	29	22657	-0.348991	0.12063	-2.89306	0.0038	0.0053313
QTC	asymp_carrier	33	23906	-7.57748	3.04969	-2.48467	0.013	0.01574
lnRMSSDc	asymp_carrier	29	22657	-0.246831	0.107263	-2.30119	0.021	0.0251333
QRS	asymp_carrier	33	23903	-4.41867	2.08427	-2.12001	0.034	0.0393501
TGL	asymp_carrier	32	24490	0.225752	0.120367	1.87553	0.061	0.0654989
CHO	asymp_carrier	32	24498	0.294996	0.15938	1.85089	0.064	0.0705763
QRS_AXIS	asymp_carrier	32	23756	-10.4154	6.19265	-1.6819	0.093	0.101802
HT	asymp_carrier	32	24464	-0.0076474	0.00483437	-1.58189	0.11	0.120335
lnSDNN	asymp_carrier	29	22657	-0.178581	0.11228	-1.59049	0.11	0.120335
GR	asymp_carrier	31	24301	-0.314796	0.215848	-1.45842	0.14	0.149276
P	asymp_carrier	33	23567	-2.88027	1.95746	-1.47143	0.14	0.149276
HDC	asymp_carrier	32	24451	0.090164	0.0662389	1.36119	0.17	0.176187
LENGTE	asymp_carrier	37	26012	-1.46558	1.19858	-1.22276	0.22	0.2262
HB	asymp_carrier	32	24464	-0.124954	0.107195	-1.16567	0.24	0.247525
LDC	asymp_carrier	32	24498	0.173752	0.149098	1.16536	0.24	0.247525
ER	asymp_carrier	32	24464	-0.0653588	0.0619271	-1.05542	0.29	0.298807
LEU	asymp_carrier	32	24454	-0.28388	0.286536	-0.990729	0.32	0.334603
EO	asymp_carrier	31	24154	-0.0265125	0.0271485	-0.976573	0.33	0.345519
UKR24	asymp_carrier	30	22350	0.535873	0.654349	0.818941	0.41	0.424473
P_AXIS	asymp_carrier	33	23541	3.11097	3.82183	0.814001	0.42	0.434882
lnSDNNc	asymp_carrier	29	22656	-0.076655	0.1045	-0.733541	0.46	0.469408
BKR	asymp_carrier	32	24498	1.49323	2.08034	0.717781	0.47	0.479056
HBAC	asymp_carrier	32	24408	-0.0468	0.0721206	-0.648913	0.52	0.529322
LY	asymp_carrier	31	24301	0.0636617	0.108695	0.585691	0.56	0.570957
T_AXIS	asymp_carrier	33	23901	-2.12785	3.62937	-0.586286	0.56	0.570957
BA	asymp_carrier	31	24268	-0.0020605	0.00382715	-0.538394	0.59	0.602691
Sodium	asymp_carrier	32	24450	0.142062	0.315244	0.45064	0.65	0.659558
BMI	asymp_carrier	37	26012	0.281266	0.678146	0.414757	0.68	0.6918
DBP	asymp_carrier	37	25994	-0.491402	1.39594	-0.352023	0.72	0.733435
MO	asymp_carrier	31	24301	0.00952675	0.0262543	0.362864	0.72	0.733435
MAP	asymp_carrier	37	25994	-0.51639	1.50039	-0.34417	0.73	0.742067
TR	asymp_carrier	32	24427	-3.307	10.0138	-0.330245	0.74	0.751206
HEUPOMV	asymp_carrier	37	26011	-0.488765	1.52507	-0.320488	0.75	0.759076
GEWICHT	asymp_carrier	37	26012	-0.673514	2.23507	-0.301339	0.76	0.768723
GLU	asymp_carrier	32	24246	0.0275685	0.11369	0.242489	0.81	0.820767
PQ	asymp_carrier	33	23775	-0.857828	4.17583	-0.205427	0.84	0.851231
K	asymp_carrier	32	24497	-0.0052769	0.0522309	-0.101031	0.92	0.919777
SBP	asymp_carrier	37	25994	-0.0448293	2.31272	-0.0193839	0.98	0.983498

## Sheet: S2D
Supplementary Table 2D. Inverse-rank normalized quantitative phenotypes associated to asymptomatic carriers compared to general population
Trait	alternative_group	N_group1	N_group2	Effect	StdErr	zvalue	pvalue	permutation_qval
QRS	asymp_carrier	42	31310	-0.512394	0.141154	-3.63	0.00028	0.000260552
HR	asymp_carrier	42	31312	0.537121	0.152879	3.51	0.00044	0.000781657
lnRMSSD	asymp_carrier	41	30723	-0.372052	0.138486	-2.69	0.0072	0.00729547
lnSDNN	asymp_carrier	41	30723	-0.321678	0.139914	-2.3	0.021	0.0216258
lnRMSSDc	asymp_carrier	41	30722	-0.276779	0.133731	-2.07	0.038	0.0375195
QTC	asymp_carrier	42	31311	-0.241149	0.148353	-1.63	0.1	0.105003
HDC	asymp_carrier	48	33948	0.215738	0.13617	1.58	0.11	0.115164
TR	asymp_carrier	48	33881	-0.22766	0.141138	-1.61	0.11	0.115164
lnSDNNc	asymp_carrier	41	30723	-0.207886	0.137092	-1.52	0.13	0.136529
P_AXIS	asymp_carrier	42	30883	0.220637	0.152763	1.44	0.15	0.156331
HB	asymp_carrier	48	33936	0.15947	0.112656	1.42	0.16	0.167014
EO	asymp_carrier	47	33405	-0.198069	0.146865	-1.35	0.18	0.187337
ER	asymp_carrier	48	33935	0.160174	0.120144	1.33	0.18	0.187337
TGL	asymp_carrier	48	33965	0.182447	0.137884	1.32	0.19	0.199323
CHO	asymp_carrier	48	33976	0.149357	0.12754	1.17	0.24	0.246483
GLU	asymp_carrier	47	33790	0.156128	0.133119	1.17	0.24	0.246483
PQ	asymp_carrier	42	31312	0.169772	0.143666	1.18	0.24	0.246483
HT	asymp_carrier	48	33936	0.132807	0.116609	1.14	0.25	0.256905
K	asymp_carrier	48	33975	0.138894	0.141048	0.98	0.32	0.334289
BA	asymp_carrier	47	33209	-0.123273	0.13884	-0.89	0.37	0.382751
LY	asymp_carrier	47	33452	-0.126283	0.145291	-0.87	0.38	0.392131
HEUPOMV	asymp_carrier	48	34067	0.10419	0.127249	0.82	0.41	0.421834
P	asymp_carrier	42	30917	0.104829	0.134249	0.78	0.43	0.444242
LENGTE	asymp_carrier	48	34068	-0.0757412	0.106809	-0.71	0.48	0.491923
BKR	asymp_carrier	48	33976	0.0773092	0.113556	0.68	0.5	0.511464
BMI	asymp_carrier	48	34068	0.0670751	0.124161	0.54	0.59	0.602658
MAP	asymp_carrier	48	34054	-0.0622369	0.12151	-0.51	0.61	0.619594
MO	asymp_carrier	47	33451	0.0663522	0.147045	0.45	0.65	0.658937
SBP	asymp_carrier	48	34057	-0.0351107	0.125284	-0.28	0.78	0.786868
UKR24	asymp_carrier	42	30537	0.037454	0.133416	0.28	0.78	0.786868
LEU	asymp_carrier	48	33930	-0.0364044	0.146763	-0.25	0.8	0.807973
DBP	asymp_carrier	48	34057	-0.0282703	0.121816	-0.23	0.82	0.828296
GR	asymp_carrier	47	33452	-0.031672	0.145937	-0.22	0.83	0.837676
GEWICHT	asymp_carrier	48	34068	-0.0175193	0.114598	-0.15	0.88	0.883533
LDC	asymp_carrier	48	33976	0.0145059	0.129557	0.11	0.91	0.913757
T_AXIS	asymp_carrier	42	31309	-0.0107414	0.14794	-0.07	0.94	0.943721
QRS_AXIS	asymp_carrier	41	31154	-0.00477274	0.145116	-0.03	0.97	0.974205
HBAC	asymp_carrier	46	33821	-0.00336399	0.133189	-0.03	0.98	0.984106

## Sheet: S2E
Supplementary Table 2E. Inverse-rank normalized quantitative phenotypes between different groups and in age stratified analysis
Trait	group1	group2	N_group1	N_group2	Effect	StdErr	zvalue	pvalue	model
QRS	asympt_carr	asympt_ncarr	42	31310	-0.512394	0.141154	-3.63	0.00028
QRS	sympt_carr	asympt_ncarr	26	31310	0.257034	0.177904	1.44	0.15
QRS	sympt_ncarr	asympt_ncarr	2046	31310	0.163317	0.0211158	7.73	1e-14
QRS	asympt_carr	sympt_carr	42	26	-0.245986	0.316367	-0.78	0.44
QRS	asympt_carr	sympt_ncarr	42	2046	-0.615164	0.154853	-3.97	7.1e-05
HR	asympt_carr	asympt_ncarr	42	31312	0.537121	0.152879	3.51	0.00044
HR	sympt_carr	asympt_ncarr	26	31312	0.13822	0.192913	0.72	0.47
HR	sympt_ncarr	asympt_ncarr	2055	31312	-0.0269172	0.0229738	-1.17	0.24
HR	asympt_carr	sympt_carr	42	26	0.172615	0.330333	0.52	0.6
HR	asympt_carr	sympt_ncarr	42	2055	0.495376	0.173763	2.85	0.0044
lnRMSSD	asympt_carr	asympt_ncarr	41	30723	-0.372052	0.138486	-2.69	0.0072
lnRMSSD	sympt_carr	asympt_ncarr	20	30723	-0.0939702	0.197734	-0.48	0.63
lnRMSSD	sympt_ncarr	asympt_ncarr	1431	30723	-0.0574509	0.0242965	-2.36	0.018
lnRMSSD	asympt_carr	sympt_carr	41	20	-0.00821586	0.308015	-0.03	0.98
lnRMSSD	asympt_carr	sympt_ncarr	41	1431	-0.235663	0.154563	-1.52	0.13
lnSDNN	asympt_carr	asympt_ncarr	41	30723	-0.321678	0.139914	-2.3	0.021
lnSDNN	sympt_carr	asympt_ncarr	20	30723	-0.0710287	0.199841	-0.36	0.72
lnSDNN	sympt_ncarr	asympt_ncarr	1431	30723	-0.112325	0.0245767	-4.57	4.9e-06
lnSDNN	asympt_carr	sympt_carr	41	20	-0.0117008	0.292641	-0.04	0.97
lnSDNN	asympt_carr	sympt_ncarr	41	1431	-0.165271	0.153804	-1.07	0.28
lnRMSSDc	asympt_carr	asympt_ncarr	41	30722	-0.276779	0.133731	-2.07	0.038
lnRMSSDc	sympt_carr	asympt_ncarr	20	30722	-0.0778964	0.191023	-0.41	0.68
lnRMSSDc	sympt_ncarr	asympt_ncarr	1431	30722	-0.0891018	0.0235209	-3.79	0.00015
lnRMSSDc	asympt_carr	sympt_carr	41	20	0.0529141	0.290532	0.18	0.86
lnRMSSDc	asympt_carr	sympt_ncarr	41	1431	-0.131294	0.152469	-0.86	0.39
QRS	asympt_carr	asympt_ncarr	22	16733	-0.411052	0.195102	-2.11	0.035	age>40
HR	asympt_carr	asympt_ncarr	22	16734	0.280295	0.208816	1.34	0.18	age>40
lnRMSSD	asympt_carr	asympt_ncarr	22	16439	-0.210624	0.204187	-1.03	0.3	age>40
lnSDNN	asympt_carr	asympt_ncarr	22	16439	-0.24708	0.203602	-1.21	0.22	age>40
lnRMSSDc	asympt_carr	asympt_ncarr	22	16438	-0.156322	0.201472	-0.78	0.44	age>40
QRS	asympt_carr	asympt_ncarr	20	14577	-0.62909	0.199344	-3.16	0.0016	age<=40
HR	asympt_carr	asympt_ncarr	20	14578	0.783431	0.218906	3.58	0.00035	age<=40
lnRMSSD	asympt_carr	asympt_ncarr	19	14284	-0.594608	0.219109	-2.71	0.0067	age<=40
lnSDNN	asympt_carr	asympt_ncarr	19	14284	-0.452226	0.222433	-2.03	0.042	age<=40
lnRMSSDc	asympt_carr	asympt_ncarr	19	14284	-0.460072	0.215007	-2.14	0.032	age<=40

## Sheet: S2F
Supplementary Table 2F. Inverse-rank normalized quantitative traits between different groups in age- and sex- matched asymptomatic carriers and asymptomatic non-carriers in a 1:4 case-control ratio
Trait	group1	group2	N_group1	N_group2	Effect	StdErr	zvalue	pvalue	UpperCI	LowerCI
HR	asympt_carr	asympt_ncarr	42	168	5.6439	2.217	2.55	0.011	9.989	1.299
HR	sympt_carr	asympt_ncarr	26	168	1.4166	2.892	0.49	0.62	7.085	-4.252
HR	sympt_ncarr	asympt_ncarr	168	168	0.4777	1.313	0.36	0.72	3.052	-2.096
HR	asympt_carr	sympt_carr	42	26	1.4473	3.998	0.36	0.72	9.284	-6.389
HR	asympt_carr	sympt_ncarr	42	168	5.3252	2.141	2.49	0.013	9.523	1.128
QRS	asympt_carr	asympt_ncarr	42	168	-5.052	1.776	-2.84	0.0044	-1.571	-8.533
QRS	sympt_carr	asympt_ncarr	26	168	4.813	3.139	1.53	0.13	10.97	-1.339
QRS	sympt_ncarr	asympt_ncarr	168	168	2.815	1.292	2.18	0.029	5.348	0.2829
QRS	asympt_carr	sympt_carr	42	26	-6.8	4.786	-1.42	0.16	2.581	-16.18
QRS	asympt_carr	sympt_ncarr	42	168	-7.678	2.341	-3.28	0.001	-3.09	-12.27
lnRMSSD	asympt_carr	asympt_ncarr	41	164	-0.24207	0.1218	-1.99	0.047	-0.00338	-0.4808
lnRMSSD	sympt_carr	asympt_ncarr	20	164	-0.0206	0.1794	-0.11	0.91	0.3311	-0.3723
lnRMSSD	sympt_ncarr	asympt_ncarr	115	164	-0.09027	0.0857	-1.05	0.29	0.0777	-0.2582
lnRMSSD	asympt_carr	sympt_carr	41	20	0.01236	0.2268	0.05	0.96	0.4568	-0.4321
lnRMSSD	asympt_carr	sympt_ncarr	41	115	-0.22357	0.1332	-1.68	0.093	0.0374	-0.4845
lnSDNN	asympt_carr	asympt_ncarr	41	164	-0.192681	0.11431	-1.69	0.092	0.03136	-0.4167
lnSDNN	sympt_carr	asympt_ncarr	20	164	-0.0001964	0.16157	0	1	0.3165	-0.3169
lnSDNN	sympt_ncarr	asympt_ncarr	115	164	-0.098693	0.07839	-1.26	0.21	0.05494	-0.2523
lnSDNN	asympt_carr	sympt_carr	41	20	-0.0074711	0.19858	-0.04	0.97	0.3818	-0.3967
lnSDNN	asympt_carr	sympt_ncarr	41	115	-0.160211	0.123	-1.3	0.19	0.08087	-0.4013
lnRMSSDc	asympt_carr	asympt_ncarr	41	164	-0.16927	0.1095	-1.55	0.12	0.04534	-0.3839
lnRMSSDc	sympt_carr	asympt_ncarr	20	164	-0.0145	0.15907	-0.09	0.93	0.2973	-0.3263
lnRMSSDc	sympt_ncarr	asympt_ncarr	115	164	-0.08147	0.07597	-1.07	0.28	0.06743	-0.2304
lnRMSSDc	asympt_carr	sympt_carr	41	20	0.04481	0.19432	0.23	0.82	0.4257	-0.3361
lnRMSSDc	asympt_carr	sympt_ncarr	41	115	-0.1539	0.11714	-1.31	0.19	0.07569	-0.3835
