# Supplementary material for: Phenotypic and Genetic Factors Associated with Absence of Cardiomyopathy Symptoms in PLN:c.40_42delAGA Carriers
Source: J Cardiovasc Transl Res. 2023 Jan 9;16(6):1251–66. doi: 10.1007/s12265-022-10347-5 (PMC10721704; doi:10.1007/s12265-022-10347-5)
Supplement: Supplementary file 6 — Supplementary file6 (XLSX 34 KB) [file 12265_2022_10347_MOESM6_ESM.xlsx]

## Sheet: Guide
Content
S3A - Replication of phenotype associations with a second Lifelines subset
S3B - Frequency of symptomatic carriers in the ACM/PLN registry acccording to their symptom definition
S3C - Replication of phenotype associations in the ACM registry
Columns
Trait: evaluated phenotype
N_group[#]: Sample size of group
Effect: effect size, coefficient in the model.
StdErr: standard error of the coefficient in the model
zvalue, tvalue: statistic of hte variable in the model
pvalue: p-value for the coefficient in the model
permutation_qval: empirical q-value for 1000 permutations
upperCI: upper limit of the 95% confidence interval (0.975)
lowerCI: lower limit of the 95% confidence interval (0.025)
Symptom: symptom or signs of PLN:c.40_42delAGA associated cardiomiopathy according to ACM/PLN registry
Number of inidividuals: Individuals showing this sypmtom (notice that one individual could be represented in more that one row)
models:
	Second Lifelines subset:
	all_lifelines: joint analysis using both lifelines subsets (adjusting by subset and femily structure)
	second_subset: analysis including only the second Lifelines subset
	second_subset_rank_norm: analysis including only the second Lifelines subset with the inverse rank normalized trait
	second_subset_older_40: Analysis including only participants older than 40 of the second Lifelines subset
	ACM registry
	all: Analysis including all ACM registry
	age<=40: including only participants of age 40 or less from the ACM registry
	age>40: including only participants of age more than 40 from ACM registry
	combined diagnosis: group classification amplified by ACM registry symptom definitions

## Sheet: S3A
Supplementary Table 3A. Replication of phenotype associations with a second Lifelines subset
Trait	group1	group2	N_group1	N_group2	Effect	StdErr	zvalue	pvalue	upperCI	lowerCI	model (setup)
HR	asymp_carrier	asymp_no_carrier	74	51106	4.027	1.276	3.16	0.0016	6.528	1.526	all_Lifelines
QRS	asymp_carrier	asymp_no_carrier	74	51102	-4.957	1.333	-3.72	0.0002	-2.344	-7.569	all_Lifelines
lnRMSSDc	asymp_carrier	asymp_no_carrier	73	50132	-0.091	0.067	-1.36	0.18	0.041	-0.223	all_Lifelines
lnSDNNc	asymp_carrier	asymp_no_carrier	73	50132	-0.069	0.066	-1.05	0.29	0.06	-0.198	all_Lifelines
lnSDNN	asymp_carrier	asymp_no_carrier	73	50133	-0.117	0.071	-1.66	0.098	0.022	-0.256	all_Lifelines
lnRMSSD	asymp_carrier	asymp_no_carrier	73	50133	-0.14	0.076	-1.84	0.066	0.009	-0.289	all_Lifelines
HR	affix_asymp_carrier	affix_asymp_no_carrier	32	19794	1.044	1.935	0.54	0.59	4.836	-2.748	second_subset
QRS	affix_asymp_carrier	affix_asymp_no_carrier	32	19792	-3.869	2.003	-1.93	0.053	0.056	-7.794	second_subset
lnRMSSDc	affix_asymp_carrier	affix_asymp_no_carrier	32	19410	0.011	0.101	0.11	0.91	0.209	-0.187	second_subset
lnSDNNc	affix_asymp_carrier	affix_asymp_no_carrier	32	19409	0.006	0.099	0.06	0.95	0.199	-0.187	second_subset
lnSDNN	affix_asymp_carrier	affix_asymp_no_carrier	32	19410	0.001	0.106	0.01	0.99	0.209	-0.208	second_subset
lnRMSSD	affix_asymp_carrier	affix_asymp_no_carrier	32	19410	0.007	0.114	0.06	0.95	0.23	-0.217	second_subset
HR	asymp_carrier	affix_asymp_no_carrier	32	19794	0.055	0.174	0.32	0.75	0.395	-0.286	second_subset_rank_norm
QRS	asymp_carrier	affix_asymp_no_carrier	32	19792	-0.341	0.159	-2.14	0.032	-0.029	-0.654	second_subset_rank_norm
lnRMSSDc	asymp_carrier	affix_asymp_no_carrier	32	19410	0.013	0.151	0.08	0.93	0.308	-0.283	second_subset_rank_norm
lnSDNNc	asymp_carrier	affix_asymp_no_carrier	32	19409	0.007	0.155	0.04	0.96	0.31	-0.296	second_subset_rank_norm
lnSDNN	asymp_carrier	affix_asymp_no_carrier	32	19410	0.001	0.158	0	1	0.31	-0.308	second_subset_rank_norm
lnRMSSD	asymp_carrier	affix_asymp_no_carrier	32	19410	0.007	0.156	0.05	0.96	0.313	-0.298	second_subset_rank_norm
HR	affix_asymp_carrier	affix_asymp_no_carrier	22	10755	-1.156	2.29	-0.5	0.61	3.333	-5.645	second_subset_older_40
QRS	affix_asymp_carrier	affix_asymp_no_carrier	22	10753	-3.035	2.57	-1.18	0.24	2.001	-8.071	second_subset_older_40
lnRMSSDc	affix_asymp_carrier	affix_asymp_no_carrier	22	10560	0.112	0.121	0.92	0.36	0.349	-0.126	second_subset_older_40
lnSDNNc	affix_asymp_carrier	affix_asymp_no_carrier	22	10559	0.122	0.12	1.02	0.31	0.358	-0.114	second_subset_older_40
lnSDNN	affix_asymp_carrier	affix_asymp_no_carrier	22	10560	0.147	0.13	1.13	0.26	0.402	-0.107	second_subset_older_40
lnRMSSD	affix_asymp_carrier	affix_asymp_no_carrier	22	10560	0.136	0.136	1	0.32	0.403	-0.131	second_subset_older_40

## Sheet: S3B
Supplementary Table 3B. Frequency of symptomatic. carriers in the ACM/PLN registry acccording to their symptom definition
Symptom	Number of Individuals
Sustained ventricular arrhythmia	12
Heart failure	16
Myocardial infarction	2
Low QRS voltages ( Leads V1 through V6 all < 1.0 mV )	10
Atrial Arrhythmia	16
Ventricular arrhythmia or appropriate ICD intervention	18
T-Wave inversion	127
PVC seen	13
Symptoms at presentation: Syncope	14
Symptoms at presentation: Presyncope	14
Symptoms at presentation: Palpitations	38
Symptoms at presentation: Chest pain	16
Symptoms at presentation: Other	8
Symptoms at presentation: Dyspnea	6

## Sheet: S3C
Supplementary Table 3C. Replication of phenotype associations in the ACM registry
Trait	group 1	group 2	N_group1	N_group2	Effect	StdErr	zscore	pvalue	upperCI	lowerCI	model
Heart Rate	Symptomatic Carriers	Asymptomatic Carriers	423	169	1.3346	1.533	0.87	0.384	-1.675	4.345	all
QRS Duration	Symptomatic Carriers	Asymptomatic Carriers	419	168	-6.9062	1.638	-4.184	0	-10.122	-3.69	all
Qtc	Symptomatic Carriers	Asymptomatic Carriers	412	168	-9.7086	3.819	-2.534	0.011	-17.209	-2.208	all
Heart Rate	Symptomatic Carriers	Asymptomatic Carriers	171	98	2.2115	1.923	1.148	0.251	-1.576	5.999	age<=40
QRS Duration	Symptomatic Carriers	Asymptomatic Carriers	171	98	-2.1757	1.374	-1.578	0.115	-4.882	0.531	age<=40
Qtc	Symptomatic Carriers	Asymptomatic Carriers	167	98	-5.4964	4.333	-1.266	0.206	-14.028	3.035	age<=40
Heart Rate	Symptomatic Carriers	Asymptomatic Carriers	252	71	0.8202	2.417	0.339	0.735	-3.934	5.575	age>40
QRS Duration	Symptomatic Carriers	Asymptomatic Carriers	248	70	-11.4883	2.894	-3.919	0	-17.182	-5.794	age>40
Qtc	Symptomatic Carriers	Asymptomatic Carriers	245	70	-14.0538	6.352	-2.203	0.028	-26.552	-1.556	age>40
Heart Rate	Symptomatic Carriers	Asymptomatic Carriers	487	105	-0.3027	1.834	-0.164928	0.869	-3.906	3.3	combined diagnosis
QRS Duration	Symptomatic Carriers	Asymptomatic Carriers	482	105	-4.4624	1.975	-2.25313	0.024	-8.342	-0.583	combined diagnosis
Qtc	Symptomatic Carriers	Asymptomatic Carriers	475	105	-4.0459	4.576	-0.883319	0.377	-13.034	4.942	combined diagnosis
