# Supplementary material for: Phenotypic and Genetic Factors Associated with Absence of Cardiomyopathy Symptoms in PLN:c.40_42delAGA Carriers
Source: J Cardiovasc Transl Res. 2023 Jan 9;16(6):1251–66. doi: 10.1007/s12265-022-10347-5 (PMC10721704; doi:10.1007/s12265-022-10347-5)
Supplement: Supplementary file 7 — Supplementary file7 (XLSX 53 KB) [file 12265_2022_10347_MOESM7_ESM.xlsx]

## Sheet: Guide
Content
S4A - Summary of the windows and breakpoints in haplotype analysis
S4B - Distribution of the haplotype breaks in symtopmatic and asymptomatic carriers
S4C - Composition of the most frequent longest haploallele containing PLN-p.Arg14del (screening SNPs with MAF>=0.01)
Columns
WINDOW: Internal indentification of the phased segment used to count haplotypes. The windows are done in two different screening frames; MAF>=0.01 in all samples, or MAC>=4 for carriers only
CHR: Chromosome
BP1: Initial position of the phased segment used to count haplotypes. Position is based in GRCh37
BP2: Final position of the phased segment used to count haplotypes. Position is based in GRCh37
SIZE: Size of the phased segment (bases)
NSNP: number of SNPs included in the phased segment
N_prev_mfreq_haploallele: Number of samples with the most frequent haploallele in the immediately previous window
N_mfreq_haploallele: Number of samples with the most frequent haploallele in the present window
N_second_mfreq_haploallele: Number of samples with the second most frequent haploallele in the present window
N_haplotypes: Total number of haploalleles found in this window
Break_SNP: SNP generating the haploallele diferentatiation in this window
branch_of_break: Side from PLN p.Arg14del variant where the break_SNP is located
R2: Measurement of linkage disequilibrium of the break_SNP with the PLN p.Arg14del variant
D': Measurement of linkage disequilibrium of the break_SNP with the PLN p.Arg14del variant
Comment: Additional comments for this window
N_asympt_carr & N_sympt_carr: number of samples with the respective haploallele in the group
p-value: Pvalue of the chi-square test for the distribution of of an haploallele in asymtomatic ans asympto atic carriers
Allele (m_freq_haploallele): Allele found in the most frequent haploallele

## Sheet: S4A
Supplementary Table 4A. Summary of the windows and breakpoints in haplotype analysis
WINDOW	CHR	BP1	BP2	SIZE	NSNP	N_prev_mfreq_haploallele	N_mfreq_haploallele	N_second_mfreq_haploallele	N_haplotypes	Break_SNP	branch_of_break_SNP	R2 (LD with PLN.del14arg)	D' (LD with PLN.del14arg)	Comment
CHR6_MAF0.01_W604	6	118103094	119486049	1382955	1068	70	70	2	4	--	--	--	--	Longest most frequent haplotype for this screening filter
CHR6_MAF0.01_W605	6	118096314	119486049	1389735	1069	70	67	3	5	rs72953809	left	0.0213946	0.929651	left break of the most frequent haplotype
CHR6_MAF0.01_W606	6	118103094	119489609	1386515	1069	70	60	10	5	rs144629919	right	0.00331817	0.805518	right break of the most frequent haplotype
CHR6_MAC4_W13	6	118772583	119035882	263299	29	74	65	9	2	rs78416411	right	0.00138357	0.113313
CHR6_MAC4_W233	6	117805483	119125847	1320364	252	61	58	4	9	rs117311823	left	0.184781	0.850758
CHR6_MAC4_W890	6	117081132	119125847	2044715	909	56	52	4	14	rs648147	left	0.000704126	-0.836746
CHR6_MAC4_W908	6	117036568	119125847	2089279	927	52	49	4	15	rs184283682	left	0.306718	0.742773
CHR6_MAC4_W963	6	116891664	119125847	2234183	982	49	49	4	15	--	--	--	--	longest haplotype for this screening filter without breaks (longest most frequent haplotype)
CHR6_MAC4_W964	6	116891664	119153950	2262286	983	49	32	17	17	rs146950001	right	0.0176378	0.413186	right break of the most frequent haplotype

## Sheet: S4B
Supplementary table 4B. Distribution of the haplotype breaks in symtopmatic and asymptomatic carriers
haploallele	WINDOW	N_asympt_carr	N_sympt_carr	p-value
m_freq_haploallele	CHR6_MAF0.01_W604	46	24	0.918863
m_freq_haploallele	CHR6_MAF0.01_W605	45	22	0.386605
second_mfreq_haploallele	CHR6_MAF0.01_W605	3	0	0.493929
m_freq_haploallele	CHR6_MAF0.01_W606	38	22	0.794514
second_mfreq_haploallele	CHR6_MAF0.01_W606	8	2	0.470353
m_freq_haploallele	CHR6_W13	43	22	0.801279
second_mfreq_haploallele	CHR6_W13	8	1	0.215594
m_freq_haploallele	CHR6_W233	39	19	0.60336
second_mfreq_haploallele	CHR6_W233	3	1	1
m_freq_haploallele	CHR6_W890	35	17	0.681538
second_mfreq_haploallele	CHR6_W890	4	0	0.329561
m_freq_haploallele	CHR6_W908	32	17	1
second_mfreq_haploallele	CHR6_W908	4	0	0.329561
m_freq_haploallele	CHR6_W963	32	17	1
second_mfreq_haploallele	CHR6_W963	4	0	0.329561
m_freq_haploallele	CHR6_W964	24	8	0.177544
second_mfreq_haploallele	CHR6_W964	8	9	0.143519

## Sheet: S4C
Supplementary Table 4C. Composition of the most frequent longest haploallele containing PLN-p.Arg14del (screening SNPs with MAF>=0.01)
SNP	CHR	Position	Allele (m_freq_haploallele)
rs2516102	6	118103094	G
rs622195	6	118103840	A
rs667994	6	118107037	G
rs512461	6	118108249	T
rs624816	6	118109824	A
6:118109831	6	118109831	T
rs116065848	6	118112440	G
rs7754471	6	118113186	A
rs11755280	6	118117246	T
rs9387514	6	118139504	A
rs9385024	6	118146836	G
rs9387517	6	118149528	G
rs2789007	6	118152123	C
rs505625	6	118152560	T
rs9398465	6	118154866	C
rs2139048	6	118157522	T
rs9387518	6	118157741	A
rs12203409	6	118158028	T
rs9374685	6	118158770	G
rs1338970	6	118159303	T
rs9489262	6	118161079	T
rs9372487	6	118162207	G
rs9398466	6	118162234	A
rs510741	6	118166360	A
rs473136	6	118167356	G
rs9489266	6	118173259	A
6:118174134	6	118174134	A
rs9481738	6	118174475	T
rs647654	6	118176298	A
rs9489271	6	118177633	A
rs1068779	6	118178731	C
rs112115890	6	118184986	A
rs495940	6	118188878	A
rs9489275	6	118192985	A
6:118195085	6	118195085	A
rs552036	6	118195255	G
rs112015641	6	118195719	C
rs549115	6	118197118	C
rs1518351	6	118197524	T
rs10499083	6	118198487	G
6:118201147	6	118201147	C
rs1323102	6	118202225	C
rs9481742	6	118204431	A
rs1416427	6	118207680	C
rs1416426	6	118209569	C
rs10456914	6	118209794	A
rs9285428	6	118209879	G
rs9489277	6	118210431	T
rs9481743	6	118212721	C
rs6568988	6	118213962	C
rs6568989	6	118214007	G
rs56013995	6	118214194	G
rs1923852	6	118214732	G
rs1923851	6	118214763	C
rs2093631	6	118215068	G
rs9481745	6	118216951	T
rs1416425	6	118217036	T
rs1338980	6	118218870	G
rs7746443	6	118218905	A
rs74460317	6	118225084	A
rs912088	6	118226084	T
6:118226664	6	118226664	C
rs2788996	6	118228527	C
rs2760240	6	118229266	C
rs12526002	6	118231516	T
rs2224708	6	118234004	C
rs2355789	6	118236026	T
rs12664437	6	118237088	T
rs13193672	6	118237606	G
rs6935834	6	118238918	A
rs959714	6	118239373	G
rs982647	6	118240685	T
rs1980748	6	118241752	T
rs1361288	6	118242993	G
rs17079565	6	118243474	G
rs1338978	6	118243933	G
rs1338977	6	118244138	C
rs2211098	6	118245702	A
rs2789013	6	118245925	T
rs13206341	6	118246344	A
rs13192257	6	118246452	C
rs17079574	6	118247217	T
rs12662276	6	118247586	A
rs4946303	6	118248247	C
rs1028689	6	118248827	G
rs1016084	6	118249332	C
rs11961202	6	118249620	G
rs1323101	6	118250174	C
rs7763925	6	118250377	G
rs2355790	6	118250697	C
rs1160428	6	118251908	T
rs1538455	6	118252415	A
rs11759198	6	118253406	C
rs9374690	6	118255848	T
6:118256085	6	118256085	A
rs1416423	6	118256867	T
rs1323100	6	118260342	A
rs1998458	6	118260565	T
rs1416422	6	118261356	G
rs2789010	6	118261480	G
rs6935283	6	118261663	A
rs11752242	6	118261826	G
rs1338975	6	118261922	A
rs1416421	6	118262263	T
rs1416420	6	118262375	G
rs1416419	6	118262394	A
rs72957819	6	118262948	T
rs7738597	6	118263296	A
6:118263697	6	118263697	A
rs1416417	6	118263774	G
rs1416416	6	118263791	T
6:118263873	6	118263873	G
rs9489285	6	118264863	T
rs1570447	6	118266936	G
6:118269900	6	118269900	C
rs1338974	6	118270518	A
rs11153710	6	118271154	G
rs9489288	6	118271405	C
rs66500761	6	118272387	G
rs4946305	6	118273217	A
rs9387524	6	118274713	C
rs9481751	6	118278443	C
rs56292955	6	118278856	T
rs5002415	6	118281878	C
rs1416412	6	118282848	C
rs9398467	6	118283690	C
rs80205572	6	118284621	A
rs111568049	6	118285047	G
rs34729097	6	118286022	T
rs1416413	6	118286180	T
rs6937496	6	118287039	C
rs1538456	6	118289519	T
rs2355793	6	118290238	A
rs34191954	6	118290592	A
rs4946307	6	118290952	T
rs9387527	6	118291222	G
rs9387528	6	118291417	G
rs9374692	6	118291558	T
rs9387529	6	118291596	C
rs6935258	6	118291719	T
rs9401039	6	118291722	T
rs6568992	6	118292276	A
rs9398468	6	118292304	A
rs4946308	6	118292642	A
rs4946309	6	118292775	A
rs7742998	6	118293753	G
rs13211121	6	118294848	T
rs9372488	6	118294888	C
rs75706782	6	118296091	A
rs12664850	6	118298336	T
rs12664862	6	118298391	T
rs9387531	6	118298890	T
rs10457323	6	118300320	C
rs10457324	6	118300339	A
rs1361285	6	118300769	T
rs9320621	6	118301633	T
rs9320622	6	118302272	A
rs10499084	6	118302310	C
rs9320624	6	118303320	A
rs9481753	6	118303382	T
rs17821501	6	118303607	C
rs62433678	6	118306430	A
rs138664796	6	118306769	T
rs1856474	6	118307763	C
rs4945603	6	118310129	C
rs4946312	6	118310478	G
rs9374693	6	118311479	T
rs1338968	6	118314537	G
rs9401040	6	118314572	A
rs4946314	6	118314585	T
rs4946315	6	118314634	A
rs4945604	6	118316314	T
rs4946316	6	118316733	G
rs2211099	6	118316840	G
rs12199369	6	118319872	G
rs9387532	6	118320108	A
rs12212953	6	118320365	A
rs9481755	6	118322641	A
rs9374698	6	118324613	C
rs10872160	6	118325631	C
rs10872161	6	118325641	A
rs9401044	6	118326003	C
rs17079625	6	118326206	T
rs9401045	6	118326390	C
rs4245490	6	118327115	A
rs2355797	6	118327160	G
rs9968789	6	118327620	C
rs2355798	6	118328645	T
rs6914871	6	118328998	T
rs6935516	6	118329052	G
rs13198431	6	118329320	T
rs9387536	6	118330580	C
rs1338971	6	118330817	T
rs4373391	6	118341151	G
rs4945608	6	118343219	G
rs9489297	6	118343461	T
rs11153713	6	118344588	G
rs9387538	6	118345695	G
rs9374700	6	118345735	G
rs6900812	6	118345874	A
6:118347554	6	118347554	C
rs9374701	6	118347574	C
rs9320625	6	118348808	T
rs9398477	6	118349770	G
rs9398478	6	118350310	A
rs9481759	6	118350543	C
rs9320626	6	118350705	G
rs9489300	6	118350901	C
rs9320627	6	118351273	G
rs7743460	6	118352025	A
rs9320628	6	118352262	A
rs9320629	6	118352476	A
rs9387543	6	118352632	G
rs9374702	6	118352676	G
rs9320630	6	118352774	G
rs4245493	6	118353068	C
rs4245494	6	118353231	T
rs9401049	6	118353439	A
rs35940966	6	118353650	A
rs12661065	6	118353838	T
rs4245495	6	118354605	C
6:118359088	6	118359088	T
rs7748168	6	118359784	A
rs7748638	6	118359854	G
rs9372494	6	118360233	T
rs4946318	6	118360743	G
rs9372495	6	118361568	C
rs9401050	6	118361756	T
rs4463293	6	118362461	A
rs4510704	6	118362695	G
rs4342457	6	118362704	C
rs12208166	6	118363532	A
rs11153717	6	118363789	T
rs7741789	6	118364263	A
rs9374703	6	118365217	G
rs9401051	6	118366738	C
rs4332012	6	118366945	C
rs55884001	6	118367249	C
rs7745316	6	118368016	T
rs9320634	6	118368339	C
rs9387545	6	118368883	A
rs7773823	6	118369929	A
rs11153718	6	118372057	G
rs4275092	6	118372585	G
rs72959856	6	118373039	G
rs4245497	6	118373129	G
rs12175368	6	118374799	C
rs12173811	6	118374945	A
rs9387547	6	118375027	C
rs11153719	6	118375498	A
rs6923079	6	118375709	C
rs9387548	6	118376003	A
rs12191412	6	118377118	T
rs9401052	6	118378158	G
rs9374704	6	118379187	T
rs9385029	6	118379447	C
rs9374706	6	118380224	C
rs9374707	6	118380261	A
rs7762154	6	118380429	G
rs7775988	6	118380779	C
rs4588716	6	118381622	C
rs9401053	6	118382888	A
rs9320635	6	118383152	G
rs4479971	6	118383957	G
rs4538743	6	118384132	G
rs56155833	6	118384874	A
rs4364511	6	118385889	T
rs4492221	6	118386188	G
rs9481763	6	118386494	C
rs4605917	6	118386897	C
rs9942473	6	118387296	C
rs9387550	6	118387828	G
rs9374708	6	118388711	G
rs9320636	6	118389080	T
rs9320637	6	118389773	T
rs9374709	6	118389912	C
rs12190596	6	118390936	C
rs11751321	6	118390971	C
rs11751360	6	118391009	G
rs7774185	6	118392882	C
rs9481764	6	118392903	A
rs9401055	6	118392981	A
rs9481765	6	118393280	T
rs11963328	6	118393614	C
rs9374710	6	118394145	C
rs9374711	6	118394304	G
rs9374712	6	118394319	C
rs4283912	6	118398600	C
rs12206104	6	118399448	C
rs12207545	6	118399726	C
rs9387551	6	118400238	G
rs12213071	6	118401119	A
rs12208433	6	118401745	T
rs5017623	6	118409247	G
rs6568999	6	118409339	G
rs62431235	6	118409658	T
rs4946322	6	118410266	C
rs4945610	6	118410328	A
rs4945611	6	118410368	G
rs62421350	6	118410731	T
rs11758838	6	118412883	G
rs11969878	6	118413832	C
rs73514517	6	118414411	G
rs4416699	6	118414887	G
rs9374715	6	118415013	T
rs4946323	6	118416767	C
rs9385035	6	118417515	C
rs56281443	6	118417551	A
rs62423660	6	118418278	C
rs11153720	6	118419999	T
rs7775284	6	118423561	G
rs4636058	6	118424094	T
rs11153721	6	118424187	C
rs12209804	6	118424296	A
rs79131909	6	118426295	G
6:118426567	6	118426567	A
rs9398484	6	118426887	C
rs3924525	6	118427216	G
rs3923321	6	118427441	C
rs3923322	6	118428025	C
rs4360162	6	118428261	G
rs12194270	6	118430123	A
rs34008090	6	118430584	C
rs11962518	6	118432780	G
rs9320641	6	118434086	G
rs12204646	6	118434647	T
rs17079707	6	118436112	T
rs17822466	6	118436200	C
rs2484150	6	118436451	C
rs756290	6	118436834	A
rs11153722	6	118437378	A
rs12203615	6	118438261	C
rs9320642	6	118439555	G
rs76502144	6	118439778	C
rs2883773	6	118439794	T
rs9401058	6	118440714	C
rs11754213	6	118440736	G
rs11754233	6	118440801	G
rs1334831	6	118441420	T
rs1334832	6	118441457	C
rs11754931	6	118442186	C
rs2501518	6	118442855	C
rs11965805	6	118443045	C
rs10499085	6	118444041	T
rs1334833	6	118444541	A
rs4479972	6	118444712	T
rs1334834	6	118444863	C
rs1334836	6	118445475	C
6:118445586	6	118445586	C
rs1334839	6	118446510	C
rs1334840	6	118446571	T
rs7743889	6	118447076	G
rs7743917	6	118447146	G
rs7743666	6	118447183	A
rs4512262	6	118447326	T
rs11753324	6	118449983	T
rs4593395	6	118450229	A
rs62423671	6	118450456	A
rs4028067	6	118450771	C
rs59477600	6	118451417	A
rs17334417	6	118451775	T
rs11963467	6	118452143	A
rs11759870	6	118454741	C
rs12110370	6	118455669	G
rs10484290	6	118455740	A
rs17334660	6	118456555	T
6:118457253	6	118457253	C
rs10484291	6	118457579	A
rs72961889	6	118458641	C
6:118459108	6	118459108	T
rs6910376	6	118460555	G
rs2152076	6	118461619	C
rs6940758	6	118472092	T
rs977793	6	118473766	C
rs6939605	6	118478716	T
rs59289305	6	118482262	G
rs72963636	6	118492989	T
rs205942	6	118504082	T
rs72963655	6	118506888	T
rs1413846	6	118527888	G
rs1413845	6	118528018	T
rs7744024	6	118528493	G
rs7766406	6	118528757	A
rs205916	6	118532148	T
rs205915	6	118532549	C
rs6936121	6	118532883	G
rs12202829	6	118538069	C
rs9481770	6	118539815	A
rs9374723	6	118540696	G
rs9398485	6	118543515	T
rs4259282	6	118546671	C
rs2105020	6	118547189	C
rs2356077	6	118547635	A
rs7752142	6	118548830	G
rs9387565	6	118550365	G
rs17225674	6	118565264	G
rs281870	6	118572150	A
rs17079898	6	118575750	A
rs281865	6	118576194	C
rs169465	6	118576987	T
rs281862	6	118579131	T
rs281859	6	118586459	G
rs731695	6	118588490	C
rs283090	6	118589682	T
rs283089	6	118589974	C
rs927348	6	118592107	A
rs72965660	6	118594621	G
rs55697000	6	118594808	T
rs7452622	6	118598297	C
rs11758375	6	118603770	C
rs6927800	6	118604122	G
rs1743259	6	118609205	C
rs406031	6	118609790	C
rs444666	6	118610131	G
rs17422275	6	118611041	T
rs430538	6	118612879	C
rs56150734	6	118613205	C
rs4294041	6	118618638	G
rs11758402	6	118620293	G
rs937275	6	118624435	T
rs6940985	6	118627504	G
rs1321985	6	118628464	T
rs283041	6	118631687	A
rs1690667	6	118632493	C
rs11968293	6	118634698	C
rs1572226	6	118635079	G
rs3734345	6	118637042	T
rs1743256	6	118641313	A
rs1761624	6	118642722	C
rs1690666	6	118643763	G
rs1743254	6	118647000	A
rs2093369	6	118649044	A
rs1761625	6	118650310	G
rs1690656	6	118650436	T
rs1690657	6	118650470	C
rs1743251	6	118651493	G
rs1743250	6	118651627	C
rs1743249	6	118651904	G
rs1690655	6	118653045	A
rs6906332	6	118653336	T
rs6911339	6	118653621	A
rs6911035	6	118653705	T
rs1690654	6	118654172	A
rs1626650	6	118654588	C
rs1743248	6	118654836	T
rs72967533	6	118655020	C
rs1413631	6	118655381	G
rs1413630	6	118656434	A
rs1743247	6	118656959	C
rs1743245	6	118657652	T
rs1690653	6	118657785	C
rs1743244	6	118657808	C
rs117795065	6	118658423	T
rs1690652	6	118658960	G
rs2501472	6	118659493	T
rs1690650	6	118659880	C
rs75981644	6	118660618	C
rs1743243	6	118661312	T
rs1690648	6	118661951	C
rs1622849	6	118663081	C
rs1743242	6	118665108	G
rs2483916	6	118665587	G
rs2483917	6	118665655	C
rs2483918	6	118665890	T
rs11153730	6	118667522	C
rs1614226	6	118667695	G
rs937276	6	118670051	G
rs1743261	6	118671393	C
rs1690669	6	118674058	A
rs1690670	6	118674096	G
rs1761628	6	118674391	G
rs72967548	6	118674532	G
rs1761629	6	118674946	T
rs1690671	6	118674983	C
rs1761630	6	118675937	T
rs1630880	6	118676237	T
rs1413629	6	118677814	C
rs1761617	6	118678317	C
rs1743246	6	118678824	A
rs4946338	6	118679178	A
rs6569014	6	118681539	T
rs12665409	6	118685043	A
rs6569015	6	118686344	T
rs2077162	6	118687469	A
rs4551203	6	118693502	G
rs56255677	6	118695402	A
rs7767864	6	118696338	C
rs72967573	6	118696532	C
rs7757943	6	118697981	G
rs72967581	6	118699329	G
rs6928210	6	118699394	G
rs12205899	6	118699928	G
rs17080082	6	118700137	C
rs57912492	6	118702621	T
rs62421532	6	118705454	A
rs62421533	6	118706096	C
rs17226667	6	118721628	G
rs9489373	6	118729063	T
rs7745692	6	118729272	G
rs9489376	6	118732779	C
rs9489377	6	118733167	G
rs4027881	6	118734244	G
rs9489378	6	118734955	G
rs17227124	6	118741382	C
rs12526557	6	118742610	G
rs146212880	6	118752674	C
rs56399949	6	118756988	G
rs2356178	6	118763345	T
rs9374733	6	118766242	C
rs17825393	6	118772583	C
rs11153748	6	118773609	G
rs10456917	6	118779419	C
rs12214483	6	118780146	C
rs10457335	6	118781124	A
rs10457337	6	118781359	G
rs2356184	6	118783523	C
rs10457338	6	118784018	C
rs3798420	6	118786486	C
rs9489406	6	118787277	G
rs11752626	6	118788652	T
rs17825652	6	118788986	A
rs78757409	6	118789259	T
rs11965985	6	118789834	C
rs4502975	6	118791435	G
rs7772214	6	118793703	T
rs12661338	6	118794690	A
rs6569020	6	118795522	T
rs7761996	6	118799090	A
rs2213858	6	118799922	T
rs2187945	6	118800890	T
rs9401073	6	118803913	C
rs2213857	6	118806780	G
rs2213856	6	118806793	T
rs25423	6	118807791	C
rs25421	6	118807999	G
rs9481815	6	118808859	T
rs7749208	6	118809221	G
rs2356492	6	118809437	G
rs2356493	6	118810730	G
rs12530169	6	118812237	T
rs4307206	6	118813320	A
rs13219555	6	118816364	A
rs12194555	6	118819212	A
rs12196194	6	118819846	G
rs9489417	6	118820991	C
rs6925641	6	118821894	T
rs933257	6	118822566	C
rs9489419	6	118823611	T
rs9481819	6	118823801	A
rs11967375	6	118823975	G
6:118824685	6	118824685	T
rs9489420	6	118826092	C
rs34479834	6	118826244	A
rs12199463	6	118826695	A
rs9489421	6	118827980	G
rs11755121	6	118828124	C
rs1016095	6	118829331	T
6:118830037	6	118830037	G
rs67832971	6	118832205	T
rs9489424	6	118832320	C
rs11153752	6	118834771	T
rs11967858	6	118835543	T
rs9489425	6	118835786	T
rs11153753	6	118836153	C
rs113127380	6	118837268	C
rs111233522	6	118839081	G
rs11760046	6	118839240	T
rs11760114	6	118839487	T
rs9374735	6	118840039	A
rs12204456	6	118840280	G
rs9374736	6	118841558	C
rs4946347	6	118843353	A
rs13217710	6	118843601	G
6:118844089	6	118844089	G
rs7757892	6	118844221	A
rs7740922	6	118848319	T
rs7741644	6	118848485	T
rs7761717	6	118848565	C
rs11758454	6	118848799	C
rs12207209	6	118850375	G
rs9387586	6	118850703	G
rs973944	6	118850956	G
rs11756983	6	118851965	G
rs11153754	6	118851968	G
rs6938041	6	118852468	A
rs6938226	6	118852561	A
rs11753128	6	118853514	T
rs1547326	6	118854233	A
rs7749694	6	118854720	A
rs11754973	6	118856080	G
rs10484287	6	118858179	G
rs118087341	6	118860043	C
rs6929390	6	118863145	C
rs12192682	6	118863594	G
rs12206329	6	118863789	T
rs9489432	6	118863948	G
rs3752581	6	118869730	A
rs12211576	6	118872080	A
rs9489437	6	118874345	T
rs13192336	6	118875162	T
rs13192574	6	118875258	T
rs12153938	6	118875403	C
rs2356497	6	118876539	T
rs9489438	6	118877470	G
rs9489439	6	118878921	G
seq-rs397516784	6	118880121	Del
rs12198461	6	118880640	G
rs1051429	6	118881822	T
rs72952771	6	118883817	T
rs12197337	6	118884092	T
rs541442	6	118884098	T
rs62422183	6	118885715	G
rs763254	6	118886615	C
rs3734382	6	118886961	T
rs3734381	6	118887303	C
rs7758614	6	118889894	C
rs2181513	6	118891582	T
rs35029749	6	118892120	C
rs7763904	6	118892857	G
rs12153824	6	118893166	T
rs7751467	6	118893861	A
rs4946348	6	118894232	T
rs72952795	6	118894271	T
rs4946349	6	118894793	A
rs9489446	6	118898675	A
rs516463	6	118899322	G
rs7759088	6	118899369	T
rs7763596	6	118899677	A
rs11968176	6	118900940	A
rs11968351	6	118901509	A
rs9489448	6	118901793	A
rs9489449	6	118901867	G
rs7751213	6	118902790	A
rs6569021	6	118904856	A
rs422312	6	118905151	T
rs492562	6	118906223	C
rs6569022	6	118910824	T
rs59671368	6	118911430	A
rs11153758	6	118912507	G
rs6928336	6	118913845	A
rs9489454	6	118915026	G
rs485416	6	118916395	T
rs13220480	6	118916627	A
rs12203006	6	118917086	T
rs7766375	6	118918269	A
rs9481832	6	118918677	C
rs9489455	6	118919126	A
rs9489456	6	118919480	A
rs35962656	6	118919593	T
rs72954891	6	118919709	G
rs11153759	6	118920860	A
rs7754293	6	118921386	A
rs9489459	6	118924078	T
rs12208253	6	118925097	C
rs10457341	6	118925234	G
rs482910	6	118925672	T
rs9489461	6	118926551	T
rs7740645	6	118929208	A
rs72956909	6	118929264	C
rs9489465	6	118932952	C
rs7762990	6	118933080	T
rs7769001	6	118934509	G
rs7773274	6	118934740	G
rs2184402	6	118935341	C
rs6569023	6	118935416	C
rs6902812	6	118936294	G
rs763255	6	118937139	A
rs13213527	6	118937758	T
rs2356500	6	118937977	A
rs2883956	6	118938061	C
rs11153763	6	118938738	A
rs3862828	6	118940770	T
rs4027728	6	118941891	C
rs2356502	6	118945007	A
6:118945317	6	118945317	A
rs4946350	6	118945433	C
rs4946351	6	118945461	T
rs9489478	6	118946540	A
rs9481840	6	118946546	T
rs7754272	6	118947299	C
rs10457342	6	118948033	G
rs2096265	6	118948325	A
rs72956995	6	118951276	G
rs6569024	6	118953374	A
6:118955223	6	118955223	A
rs4412243	6	118956198	A
rs12215793	6	118956857	T
rs10457344	6	118957868	T
rs7757407	6	118960076	G
rs11153767	6	118960519	T
rs17080423	6	118961040	A
rs6906287	6	118962740	C
rs6909211	6	118967316	C
rs9689896	6	118968888	T
rs6923686	6	118971351	C
rs6913012	6	118973137	A
rs9489486	6	118973953	G
rs9489487	6	118974042	T
rs1891712	6	118976533	A
rs1318050	6	118976740	G
rs1808098	6	118976748	A
rs11752928	6	118977768	G
rs7749356	6	118979967	T
rs4945623	6	118980556	C
rs6928957	6	118981029	T
rs10457345	6	118983459	G
rs72958930	6	118983681	C
rs6569026	6	118985767	C
rs9320663	6	118986172	G
rs17427116	6	118986198	A
rs9320665	6	118986309	A
rs11153768	6	118988152	T
rs10872167	6	118988362	G
rs9285430	6	118989175	C
rs2798323	6	118992322	C
rs142109289	6	119003104	A
rs71559841	6	119003934	G
rs4946357	6	119025840	G
rs794855	6	119031596	A
rs17080517	6	119032673	G
rs13191057	6	119032760	G
rs794853	6	119032859	A
rs9372511	6	119033063	G
rs794852	6	119034050	A
rs1105227	6	119040871	C
rs871746	6	119041759	G
rs9489510	6	119043898	G
rs9489511	6	119049210	T
rs1688615	6	119049344	G
6:119049486	6	119049486	C
rs1688617	6	119050142	T
rs1771744	6	119050332	A
rs9489514	6	119050472	G
rs1688618	6	119050523	C
rs17080557	6	119050750	T
rs1688619	6	119050761	T
rs1771743	6	119050926	T
rs1688620	6	119051119	C
rs1688621	6	119051208	G
rs6932749	6	119051695	C
rs6933085	6	119051756	G
rs794876	6	119053616	T
rs9374745	6	119053715	C
rs794877	6	119053809	A
rs794878	6	119054150	C
rs794879	6	119054570	T
rs2185559	6	119054622	A
rs1977803	6	119055200	C
rs9481854	6	119055892	G
rs794881	6	119056116	G
rs145999397	6	119057538	G
rs1688623	6	119058234	T
rs1771740	6	119058364	G
rs9481855	6	119058898	G
rs1628990	6	119059152	G
rs947138	6	119061150	T
rs56178842	6	119062729	A
rs148564496	6	119063317	A
rs1688624	6	119063572	T
rs1688625	6	119063654	C
rs9385054	6	119064347	T
rs9385055	6	119064413	T
rs9387599	6	119064649	A
rs11153775	6	119064836	T
rs60653259	6	119066020	T
rs1771736	6	119067049	C
rs72964971	6	119070986	T
rs9784804	6	119081279	T
rs77432709	6	119087227	C
rs10485389	6	119088344	A
6:119088973	6	119088973	A
rs7750777	6	119089536	T
rs9489521	6	119092219	C
rs9489522	6	119092253	T
rs9489523	6	119092698	T
rs77224590	6	119092799	T
rs76229178	6	119092844	C
rs11963765	6	119097213	A
rs75794346	6	119098158	G
rs78078843	6	119099088	A
rs79476754	6	119100146	T
rs962393	6	119101336	A
rs7742473	6	119101740	G
rs9489526	6	119102035	G
rs7743045	6	119102271	G
rs9489527	6	119102439	C
rs6910327	6	119102964	C
rs6910850	6	119103251	C
rs2185560	6	119103598	G
rs7758986	6	119105064	C
rs7741194	6	119105232	T
rs17080617	6	119105417	T
rs75899089	6	119125847	T
rs706972	6	119129391	C
rs445573	6	119130805	T
rs65685	6	119136759	A
rs35917528	6	119137011	G
rs146666812	6	119139359	C
rs141427142	6	119151828	A
rs36142021	6	119159482	C
rs36148048	6	119161937	G
rs2357018	6	119169826	C
rs150141688	6	119178035	T
rs146227576	6	119180372	T
rs139447489	6	119181125	G
rs143688246	6	119182899	C
rs144714889	6	119184075	G
rs36172469	6	119185364	C
rs145207391	6	119185503	T
rs145109373	6	119208208	T
rs29001546	6	119211286	T
rs36182149	6	119212173	A
rs11542663	6	119215402	A
rs147886588	6	119215902	C
rs6931423	6	119217074	G
rs4946367	6	119217940	A
rs7772912	6	119218470	C
rs11153778	6	119224416	T
rs7775275	6	119230915	A
rs2295709	6	119231968	T
rs10456918	6	119233480	A
rs9374756	6	119234688	T
rs9489542	6	119237598	A
rs988098	6	119240226	G
rs9374757	6	119241752	C
rs11153780	6	119241834	C
rs9387609	6	119241860	C
rs67182660	6	119243102	A
rs9401098	6	119244433	T
rs9374758	6	119246318	C
rs7766260	6	119246960	G
rs6916491	6	119247734	T
rs11153781	6	119251338	C
rs1022709	6	119251706	T
rs1022708	6	119251906	T
rs1022707	6	119251971	T
rs1022706	6	119252006	T
6:119252028	6	119252028	A
rs6918569	6	119252111	G
rs6919100	6	119252400	T
rs9689589	6	119253251	A
rs11965951	6	119253270	T
rs9320669	6	119253358	A
rs9320670	6	119253417	A
rs9320671	6	119253682	A
rs6910782	6	119254156	C
rs4946369	6	119254250	T
rs62422265	6	119254646	A
rs9387610	6	119255003	G
rs1885125	6	119256079	G
rs62422266	6	119256165	G
rs62422268	6	119256232	C
rs62422269	6	119256348	C
rs62422270	6	119256391	A
rs4946370	6	119256451	A
rs4946372	6	119256739	C
rs4946373	6	119256835	A
rs4946374	6	119256881	C
rs2145569	6	119256979	T
rs2145570	6	119256999	A
rs3945959	6	119257050	G
rs6939937	6	119257128	C
rs2180860	6	119257137	G
rs7759423	6	119257976	T
rs7741149	6	119258048	C
rs6923771	6	119258546	T
rs6928315	6	119258682	T
rs6928945	6	119259071	G
rs9387611	6	119259278	A
rs9387612	6	119259323	A
rs4946376	6	119259474	T
rs4245501	6	119259674	T
rs4946377	6	119259818	T
rs4946378	6	119260030	T
rs4245502	6	119260151	T
rs6935960	6	119260280	A
rs11153782	6	119260855	T
rs6903579	6	119261734	G
rs6904381	6	119261916	A
rs7381546	6	119262082	A
rs7381533	6	119262175	T
rs7381535	6	119262275	G
rs1807979	6	119262776	T
rs6910377	6	119263141	G
rs6933970	6	119263480	C
rs6915609	6	119263651	A
rs6916291	6	119263859	T
rs6916168	6	119263963	T
rs6916672	6	119264042	A
rs56022752	6	119264237	G
rs55978448	6	119264313	G
rs7758729	6	119264766	A
rs7758832	6	119265034	T
rs7758849	6	119265105	G
rs7758862	6	119265131	G
rs9489563	6	119265260	G
rs1087451	6	119265301	A
rs6903220	6	119265525	G
rs6923637	6	119265560	T
rs6569035	6	119265887	C
6:119265911	6	119265911	G
rs6940120	6	119266455	G
rs6901738	6	119266634	T
rs9489569	6	119267025	G
rs9387613	6	119267138	C
rs9401103	6	119267393	C
rs9387614	6	119267710	T
rs9372517	6	119267711	G
rs9968863	6	119267939	C
rs9374767	6	119268073	A
rs4946380	6	119268356	A
rs4946381	6	119268590	A
rs9489570	6	119268798	T
rs58360072	6	119269206	T
rs11759256	6	119269247	T
rs9385061	6	119269426	C
rs6915282	6	119269465	G
rs11754618	6	119269489	G
rs9387617	6	119270783	A
rs9374768	6	119270872	C
rs9401104	6	119271206	G
rs9401105	6	119271274	G
rs9385064	6	119273177	A
rs794609	6	119275589	C
rs794610	6	119276380	T
rs7743694	6	119276427	C
rs1321837	6	119276825	G
rs794612	6	119277489	G
rs794613	6	119278056	C
rs13203441	6	119278593	G
rs9401108	6	119279545	G
rs9372518	6	119279547	A
rs113320639	6	119299151	A
rs60118519	6	119303335	C
rs61108921	6	119303336	G
rs35795136	6	119303562	T
rs74705098	6	119305541	C
rs71559845	6	119312390	C
rs12216130	6	119315722	G
rs2782575	6	119318410	C
rs7771525	6	119318533	G
rs34455711	6	119321479	G
rs17827619	6	119327632	C
rs1775620	6	119333438	A
rs12213597	6	119334129	G
rs79115533	6	119335282	A
rs1889561	6	119335865	A
rs2797356	6	119335951	C
rs182106605	6	119336849	C
rs9398496	6	119336853	C
rs1775616	6	119337127	C
rs4946387	6	119337610	A
rs7750373	6	119339082	C
rs2357021	6	119340114	A
rs75302708	6	119340145	T
rs6931074	6	119342005	G
rs2066408	6	119342234	C
rs72953036	6	119343547	T
rs41292564	6	119346004	G
rs41292566	6	119346128	T
rs794255	6	119350749	G
rs72953048	6	119354434	A
rs17236759	6	119356245	C
rs76233837	6	119358499	T
rs117327315	6	119359918	G
rs74813736	6	119360638	A
rs77667046	6	119360705	A
rs74741264	6	119366713	T
rs610960	6	119367618	G
rs76031058	6	119368005	A
rs4946389	6	119368613	T
rs4946390	6	119369961	A
rs1068588	6	119370331	G
rs7756475	6	119370411	A
rs808028	6	119371580	G
rs669978	6	119371603	C
rs589865	6	119372064	G
rs6931558	6	119372167	A
rs590004	6	119373199	T
rs117079125	6	119375162	T
rs79551047	6	119378124	T
rs813233	6	119378686	T
rs116970981	6	119380194	C
rs639266	6	119381502	C
rs117349901	6	119389509	T
rs4946391	6	119392567	C
rs79587507	6	119392943	A
rs7745460	6	119396199	A
rs143095924	6	119396659	T
rs80120757	6	119398363	C
rs12214184	6	119400803	T
rs117285729	6	119401139	T
rs12195400	6	119401680	A
rs76470590	6	119401714	A
rs1591368	6	119402578	A
rs4621665	6	119403281	G
rs7450529	6	119403550	A
rs12193093	6	119403874	T
rs72953086	6	119405841	A
rs55919736	6	119406812	G
rs12195334	6	119407563	A
rs56347939	6	119407979	A
rs12212619	6	119409540	C
rs11153793	6	119409722	G
rs9320675	6	119410957	G
rs10484579	6	119411788	T
rs2357161	6	119412952	A
rs73533310	6	119416284	A
rs6569038	6	119416472	T
rs9401121	6	119417329	C
rs9374779	6	119417418	A
rs9374780	6	119419740	A
rs9401122	6	119419769	C
rs7741875	6	119420441	T
rs7746622	6	119420855	A
rs7746624	6	119420864	A
rs1535613	6	119421422	C
rs1547829	6	119421781	C
rs7752458	6	119422335	G
rs6926091	6	119423612	T
rs9401124	6	119423903	C
rs9320677	6	119424951	A
rs13196661	6	119425014	T
rs9387634	6	119425463	C
rs7769095	6	119425516	T
rs17513439	6	119425752	A
rs4946395	6	119425969	T
6:119426374	6	119426374	A
6:119426756	6	119426756	T
rs6913082	6	119427038	A
rs6420704	6	119427096	A
rs6569042	6	119427512	C
rs6569043	6	119427514	C
rs6569044	6	119427555	T
rs6569045	6	119427628	C
rs4946397	6	119428648	C
rs4946398	6	119428649	A
rs4946399	6	119428758	C
rs13191250	6	119428797	T
rs12203252	6	119428912	T
rs6569046	6	119429157	C
rs6569047	6	119429178	T
rs57363942	6	119429584	A
rs9372522	6	119430143	C
rs4945630	6	119430311	A
rs4945631	6	119430808	A
rs11757666	6	119431895	C
rs1360782	6	119434014	G
rs9320680	6	119451257	G
rs9374782	6	119451432	G
rs1891541	6	119453338	G
rs7766513	6	119459980	C
rs9372523	6	119460786	G
rs7775389	6	119466590	G
rs9387637	6	119466737	G
rs9398502	6	119467331	C
rs9398503	6	119467698	C
rs12190611	6	119468154	T
rs6928078	6	119468457	T
rs6910397	6	119468879	A
rs1891540	6	119469353	T
rs666655	6	119471954	G
rs667113	6	119472078	C
rs611211	6	119472335	G
rs624829	6	119473094	C
rs682949	6	119473273	G
rs638368	6	119473811	T
rs72956707	6	119486049	A
