# Supplementary material for: Phenotypic and Genetic Factors Associated with Absence of Cardiomyopathy Symptoms in PLN:c.40_42delAGA Carriers
Source: J Cardiovasc Transl Res. 2023 Jan 9;16(6):1251–66. doi: 10.1007/s12265-022-10347-5 (PMC10721704; doi:10.1007/s12265-022-10347-5)
Supplement: Supplementary file 8 — Supplementary file8 (XLSX 368 KB) [file 12265_2022_10347_MOESM8_ESM.xlsx]

## Sheet: Guide
Content
S5A- Variants with a p-value <5e-6 for the genome wide association with asymptomatic carriers compared to asymptomatic non-carriers.
S5B- Association of variants rs112525682, rs144606482 and rs6768326 between the groups.
S5C- Replication of association of rs6768326 in the second Lifelines subset
Columns
chr: chromosome
pos: position
rs_code: rscode of the variant, if available
N_group[#]: Sample size of group
ref: reference allele
alt: alternative allele (not always the minor)
A1: effect allele in the model
A1_CASE_CT: counts of effector allele in cases (asymptomatic carriers)
A1_CTRL_CT: counts of effector allele in controls (asymptomatic non-carriers)
A1_FREQ: frequency of effector allele
A1_CASE_FREQ: frequency of effector allele in cases
A1_CTRL_FREQ: frequency of effector ellele in controls
OBS_CT; number of individuals with the two alleles
OR: odds ratio
SE: standard error
L95: lower limit of 95% confidence interval
U95: upper limit of 95% confidence interval
Z_STAT: z- statistic
pval: p-value
chisq: chi-square statistic
LD_to_PLN: Linkage disequilibrium with PLN p.Arg14del for variants with rs code

## Sheet: S5A
Supplementary Table 5A. Variants with a p-value <5e-6 for the genome wide association with asymptomatic carriers compared to asymptomatic non-carriers.
chr	pos	rs_code	ref	alt	A1	A1_CASE_CT	A1_CTRL_CT	A1_FREQ	A1_CASE_FREQ	A1_CTRL_FREQ	OBS_CT	OR	SE	L95	U95	Z_STAT	pval	chisq	LD_to_PLN
6	117385749	rs78559806	G	T	T	39.05	2437.45	0.0615769	0.500641	0.0607237	20109	18.5252	0.256423	11.2072	30.6218	11.384	5.02e-30	Inf	0.0116872
6	117380073	rs140690478	C	A	A	39.05	2438.55	0.0616043	0.500641	0.0607511	20109	18.5257	0.256426	11.2074	30.6229	11.384	5.02e-30	Inf	0.0116843
6	117366867	rs76683201	A	G	G	39.05	2436	0.0615408	0.500641	0.0606876	20109	18.5638	0.256764	11.223	30.7061	11.377	5.44e-30	Inf	0.011696
6	117374523	rs75586459	A	G	G	39.05	2436.9	0.0615632	0.500641	0.06071	20109	18.5615	0.256778	11.2213	30.7031	11.3759	5.51e-30	Inf	0.0116872
6	117363037	rs139134597	A	G	G	39	2436.05	0.0615409	0.5	0.0606888	20109	18.4213	0.256455	11.1436	30.452	11.3607	6.56e-30	Inf	0.0116901
6	117366059	rs75509170	T	C	C	39	2435.9	0.0615371	0.5	0.0606851	20109	18.4198	0.256458	11.1426	30.4496	11.3603	6.6e-30	Inf	0.0116901
6	117358508	rs116542278	C	T	T	39	2434.55	0.0615036	0.5	0.0606515	20109	18.4083	0.25641	11.1367	30.4277	11.36	6.62e-30	Inf	0.0116901
6	117283541	rs116806329	C	G	G	39.05	2422.55	0.0612064	0.500641	0.0603525	20109	19.3306	0.260762	11.5953	32.2259	11.3578	6.78e-30	Inf	0.0119048
6	117281988	rs17078664	C	T	T	39.05	2424.7	0.0612599	0.500641	0.0604061	20109	19.3335	0.26079	11.5965	32.2326	11.3572	6.83e-30	Inf	0.0118778
6	117282395	rs1413730	T	C	C	39.05	2424.6	0.0612574	0.500641	0.0604036	20109	19.3332	0.26079	11.5963	32.2321	11.3572	6.83e-30	Inf	0.0118778
6	117262228	rs78610523	C	T	T	39.05	2425.85	0.0612885	0.500641	0.0604347	20109	19.1493	0.25995	11.5049	31.873	11.357	6.84e-30	Inf	0.0118633
6	117281747	rs927137	A	T	T	39.05	2424.5	0.0612549	0.500641	0.0604011	20109	19.3331	0.260791	11.5962	32.232	11.357	6.84e-30	Inf	0.0118778
6	117274581	rs9969077	A	G	G	39.05	2422.55	0.0612064	0.500641	0.0603525	20109	19.1513	0.259964	11.5058	31.8772	11.3569	6.86e-30	Inf	0.0119079
6	117278371	rs76180649	G	A	A	39.05	2424.65	0.0612586	0.500641	0.0604048	20109	19.1526	0.259988	11.506	31.8809	11.3561	6.92e-30	Inf	0.0119109
6	117259767	rs9968966	A	G	G	39.05	2430.85	0.0614128	0.500641	0.0605593	20109	19.1511	0.25999	11.5051	31.8785	11.3557	6.95e-30	Inf	0.0118424
6	117266727	rs6901033	G	T	T	39.05	2425.4	0.0612773	0.500641	0.0604235	20109	19.1349	0.259937	11.4965	31.8482	11.3547	7.03e-30	Inf	0.0118454
6	117264297	rs112434905	A	G	G	39.05	2426.3	0.0612997	0.500641	0.0604459	20109	19.1349	0.259952	11.4962	31.8492	11.3541	7.08e-30	Inf	0.0118424
6	117366307	rs73766148	A	G	G	39	2439.3	0.0616217	0.5	0.0607698	20109	18.1854	0.255675	11.0177	30.016	11.3449	7.86e-30	Inf	0.011693
6	117352013	rs7762150	C	T	T	39	2438.55	0.061603	0.5	0.0607511	20109	18.1849	0.255683	11.0172	30.0157	11.3445	7.9e-30	Inf	0.011693
6	117350977	rs10485194	T	C	C	39	2439	0.0616142	0.5	0.0607624	20109	18.1837	0.255687	11.0164	30.014	11.3441	7.94e-30	Inf	0.011693
6	117228585	rs6914465	G	C	C	39	2414.6	0.0610075	0.5	0.0601545	20109	18.5862	0.257674	11.2165	30.798	11.3416	8.17e-30	Inf	0.0119412
6	117346443	rs937904	G	T	T	39	2438.85	0.0616105	0.5	0.0607586	20109	18.1792	0.255723	11.0129	30.0087	11.3415	8.18e-30	Inf	0.011693
6	117227350	rs115833226	G	A	A	39	2414.6	0.0610075	0.5	0.0601545	20109	18.586	0.257675	11.2164	30.7979	11.3414	8.18e-30	Inf	0.0119382
6	117345296	rs1567250	C	G	G	39	2439.95	0.0616378	0.5	0.060786	20109	18.1802	0.255731	11.0134	30.0109	11.3413	8.19e-30	Inf	0.011693
6	117200698	rs79646390	G	A	A	38.9	2412.7	0.0609578	0.498718	0.0601071	20109	18.4833	0.257406	11.1603	30.6114	11.3318	9.13e-30	Inf	0.0119534
6	117201985	rs57167027	A	C	C	38.9	2412.7	0.0609578	0.498718	0.0601071	20109	18.4826	0.257412	11.1597	30.6106	11.3314	9.18e-30	Inf	0.0119534
6	117203811	rs73765878	C	A	A	38.9	2412.6	0.0609553	0.498718	0.0601046	20109	18.4825	0.257413	11.1597	30.6106	11.3313	9.18e-30	Inf	0.0119534
6	117206422	rs7762388	G	A	A	38.9	2413.45	0.0609764	0.498718	0.0601258	20109	18.4908	0.257464	11.1635	30.6273	11.3308	9.24e-30	Inf	0.0119534
6	117207321	rs7767664	G	A	A	38.9	2413.3	0.0609727	0.498718	0.0601221	20109	18.4907	0.257464	11.1635	30.6272	11.3308	9.24e-30	Inf	0.0119534
6	117206841	rs73765880	A	G	G	38.9	2413.5	0.0609777	0.498718	0.0601271	20109	18.4818	0.257422	11.159	30.6099	11.3307	9.24e-30	Inf	0.0119534
6	117209860	rs7744438	A	T	T	38.9	2413.5	0.0609777	0.498718	0.0601271	20109	18.4818	0.257422	11.159	30.6099	11.3307	9.24e-30	Inf	0.0119534
6	117208156	rs59121813	G	A	A	38.9	2413.3	0.0609727	0.498718	0.0601221	20109	18.5041	0.257542	11.1698	30.654	11.3301	9.31e-30	Inf	0.0119534
6	117215300	rs1512654	G	A	A	38.9	2413.6	0.0609802	0.498718	0.0601295	20109	18.4821	0.25744	11.1588	30.6115	11.33	9.32e-30	Inf	0.0119473
6	117337909	rs11963651	C	T	T	39	2440.85	0.0616602	0.5	0.0608084	20109	18.1292	0.255739	10.9823	29.9271	11.33	9.32e-30	Inf	0.0116843
6	117340036	rs76974332	C	T	T	39	2442.55	0.0617025	0.5	0.0608508	20109	18.1309	0.25575	10.9831	29.9306	11.3299	9.33e-30	Inf	0.0116814
6	117236377	rs17078458	A	G	G	39	2416.45	0.0610535	0.5	0.0602005	20109	18.8214	0.259054	11.3278	31.2722	11.3297	9.35e-30	Inf	0.0119261
6	117212059	rs1512653	G	A	A	38.9	2414	0.0609901	0.498718	0.0601395	20109	18.481	0.257445	11.158	30.6099	11.3296	9.37e-30	Inf	0.0119473
6	117216904	rs17078452	A	G	G	38.9	2414.1	0.0609926	0.498718	0.060142	20109	18.4809	0.257446	11.158	30.6099	11.3295	9.37e-30	Inf	0.0119473
6	117335943	rs11967177	A	T	T	39	2441.6	0.0616789	0.5	0.0608271	20109	18.1285	0.255757	10.9815	29.927	11.3291	9.42e-30	Inf	0.0116814
6	117343101	rs79539236	T	G	G	38.7	2438.15	0.0615856	0.496154	0.0607412	20109	18.1576	0.256587	10.9813	30.0239	11.2987	1.33e-29	Inf	0.0116872
6	117322536	rs11969642	G	A	A	39	2441.65	0.0616801	0.5	0.0608284	20109	17.9821	0.255841	10.891	29.6902	11.2936	1.41e-29	Inf	0.0116754
6	117329579	rs17078745	C	T	T	39	2443	0.0617137	0.5	0.060862	20109	17.9301	0.255679	10.863	29.5949	11.2895	1.48e-29	Inf	0.0116899
6	117329642	rs17078747	G	A	A	39	2443	0.0617137	0.5	0.060862	20109	17.9301	0.255679	10.863	29.5949	11.2895	1.48e-29	Inf	0.0116899
6	117327418	rs4083830	A	T	T	39	2444.5	0.061751	0.5	0.0608994	20109	17.9259	0.255713	10.8597	29.5899	11.287	1.52e-29	Inf	0.0116754
6	117319643	rs11964422	T	C	C	38.45	2433.65	0.0614675	0.492949	0.0606291	20109	18.4114	0.259518	11.0709	30.6188	11.2245	3.09e-29	Inf	0.0113141
6	117317853	rs17840283	T	C	C	38.45	2434.9	0.0614986	0.492949	0.0606602	20109	18.4115	0.259527	11.0708	30.6196	11.2242	3.1e-29	Inf	0.0113141
6	117313582	rs17078709	A	G	G	38.45	2436.25	0.0615322	0.492949	0.0606939	20109	18.4128	0.259555	11.071	30.6235	11.2233	3.14e-29	Inf	0.0113085
6	117314432	rs17078714	G	C	C	38.45	2436.25	0.0615322	0.492949	0.0606939	20109	18.4128	0.259555	11.071	30.6235	11.2233	3.14e-29	Inf	0.0113085
6	117313104	rs17078702	G	A	A	38.45	2437.8	0.0615707	0.492949	0.0607325	20109	18.4082	0.259589	11.0675	30.6178	11.2208	3.22e-29	Inf	0.0112943
6	117287423	rs17078688	C	G	G	38.05	2392.5	0.0604344	0.48782	0.0596039	20109	18.8188	0.261701	11.2676	31.4305	11.2145	3.46e-29	Inf	0.0117036
6	117311854	rs78415041	T	C	C	38.25	2437.05	0.0615471	0.490385	0.0607138	20109	18.3803	0.260203	11.0374	30.6082	11.1885	4.64e-29	Inf	0.0113537
6	117300494	rs17052676	G	C	C	38.25	2436.7	0.0615384	0.490385	0.0607051	20109	18.393	0.260318	11.0426	30.6363	11.1862	4.76e-29	Inf	0.0113509
6	117309456	rs79375316	G	A	A	38.25	2438.25	0.0615769	0.490385	0.0607437	20109	18.3752	0.260235	11.0337	30.6017	11.1861	4.77e-29	Inf	0.0113395
6	117307246	rs79905633	C	T	T	38.25	2438.15	0.0615745	0.490385	0.0607412	20109	18.3749	0.260234	11.0335	30.6011	11.186	4.77e-29	Inf	0.0113395
6	117298395	rs114087540	A	T	T	38.25	2436.8	0.0615409	0.490385	0.0607076	20109	18.3918	0.260325	11.0416	30.6346	11.1856	4.8e-29	Inf	0.0113509
6	117298419	rs78662471	T	C	C	38.25	2436.8	0.0615409	0.490385	0.0607076	20109	18.3918	0.260325	11.0416	30.6346	11.1856	4.8e-29	Inf	0.0113509
6	117299226	rs75464550	C	T	T	38.25	2436.8	0.0615409	0.490385	0.0607076	20109	18.3918	0.260325	11.0416	30.6346	11.1856	4.8e-29	Inf	0.0113509
6	117291155	rs17078692	T	C	C	38.15	2437.2	0.0615483	0.489103	0.0607175	20109	18.3041	0.260147	10.9928	30.4779	11.1749	5.41e-29	Inf	0.0113537
6	117288220	rs76579076	G	A	A	38.15	2435.5	0.0615061	0.489103	0.0606752	20109	18.2686	0.259989	10.975	30.4095	11.1743	5.45e-29	Inf	0.0113768
6	117292527	rs77732060	A	T	T	38.15	2438.2	0.0615732	0.489103	0.0607424	20109	18.2806	0.260117	10.9794	30.4371	11.1713	5.64e-29	Inf	0.011348
6	117300634	rs2057278	G	A	A	38.0001	2434	0.061465	0.48718	0.0606378	20109	18.1729	0.260006	10.9171	30.2512	11.1533	6.9e-29	Inf	0.0113509
6	117093292	rs149865601	C	G	G	39.4	2754.2	0.0694613	0.505128	0.0686148	20109	17.6479	0.259534	10.6115	29.3501	11.0607	1.95e-28	Inf	0.0103342
6	117093176	rs139043990	G	A	A	39.4	2755.05	0.0694825	0.505128	0.0686359	20109	17.6447	0.259534	10.6096	29.3447	11.0599	1.96e-28	Inf	0.0103227
6	117108764	rs60798214	G	T	T	38.5499	2650.2	0.0668543	0.49423	0.0660238	20109	18.4986	0.264197	11.0219	31.0473	11.0436	2.35e-28	Inf	0.0105616
6	117110802	rs60372087	A	G	G	38.5499	2655.7	0.066991	0.49423	0.0661608	20109	18.3242	0.263347	10.9361	30.7034	11.0433	2.36e-28	Inf	0.0105544
6	117107371	rs7769236	C	T	T	38.5499	2653.8	0.0669438	0.49423	0.0661135	20109	18.5016	0.264233	11.0228	31.0545	11.0427	2.38e-28	Inf	0.0105397
6	117120294	rs7772771	G	C	C	38.9	2661.95	0.0671553	0.498718	0.0663167	20109	18.0004	0.262015	10.7709	30.0822	11.0314	2.7e-28	Inf	0.0105033
6	117124615	rs57484790	G	T	T	38.9	2658.5	0.0670695	0.498718	0.0662307	20109	17.9877	0.261955	10.7647	30.0575	11.0313	2.7e-28	Inf	0.010518
6	117124955	rs17078385	A	G	G	38.9	2658.5	0.0670695	0.498718	0.0662307	20109	17.9877	0.261955	10.7647	30.0575	11.0313	2.7e-28	Inf	0.010518
6	117123961	rs17078383	C	T	T	38.9	2659.65	0.0670981	0.498718	0.0662594	20109	17.9882	0.261961	10.7648	30.0586	11.0311	2.71e-28	Inf	0.0105058
6	117130119	rs78145697	C	T	T	38.9	2659.55	0.0670956	0.498718	0.0662569	20109	17.8758	0.26153	10.7066	29.8456	11.0253	2.89e-28	Inf	0.0105471
6	117129612	rs17078389	A	G	G	38.9	2660	0.0671068	0.498718	0.0662681	20109	17.8762	0.261533	10.7067	29.8464	11.0252	2.89e-28	Inf	0.0105422
6	117129933	rs17078390	A	C	C	38.9	2661.55	0.0671453	0.498718	0.0663067	20109	17.8768	0.261548	10.7068	29.8483	11.0248	2.9e-28	Inf	0.0105324
6	117135774	rs143800687	G	A	A	38.9	2661.1	0.0671341	0.498718	0.0662955	20109	17.7358	0.260859	10.6367	29.5728	11.0235	2.94e-28	Inf	0.0105375
6	117137283	rs79112629	T	C	C	38.9	2661.1	0.0671341	0.498718	0.0662955	20109	17.7358	0.260859	10.6367	29.5728	11.0235	2.94e-28	Inf	0.0105375
6	117146877	rs77549241	C	T	T	38.9	2661.55	0.0671453	0.498718	0.0663067	20109	17.7361	0.260862	10.6369	29.5736	11.0235	2.94e-28	Inf	0.0105326
6	117132620	rs2221882	T	C	C	38.9	2663.25	0.0671876	0.498718	0.0663491	20109	17.7373	0.260872	10.6373	29.5762	11.0233	2.95e-28	Inf	0.0105228
6	117132965	rs2203191	T	A	A	38.9	2662.9	0.0671789	0.498718	0.0663403	20109	17.7364	0.260875	10.6367	29.5749	11.023	2.96e-28	Inf	0.0105228
6	117144985	rs113104198	A	T	T	38.9	2662.9	0.0671789	0.498718	0.0663403	20109	17.7364	0.260875	10.6367	29.5749	11.023	2.96e-28	Inf	0.0105228
6	117147129	rs75522241	G	T	T	38.9	2662.9	0.0671789	0.498718	0.0663403	20109	17.7364	0.260875	10.6367	29.5749	11.023	2.96e-28	Inf	0.0105228
6	117144693	rs60350868	C	T	T	38.9	2663.8	0.0672013	0.498718	0.0663628	20109	17.7366	0.260881	10.6368	29.5756	11.0228	2.97e-28	Inf	0.0105106
6	117157361	rs79315236	A	T	T	39	2668.2	0.0673131	0.5	0.0664723	20109	17.2781	0.258889	10.4023	28.6988	11.0064	3.56e-28	Inf	0.0105373
6	117158764	rs75694418	T	C	C	39	2668.6	0.0673231	0.5	0.0664823	20109	17.2788	0.2589	10.4025	28.7005	11.0061	3.57e-28	Inf	0.0105324
6	117154071	6:117154071_C_T	T	C	C	39	2669.5	0.0673455	0.5	0.0665047	20109	17.2782	0.258901	10.4021	28.6996	11.006	3.58e-28	Inf	NA
6	117155941	6:117155941_G_T	T	G	G	39	2669.5	0.0673455	0.5	0.0665047	20109	17.2782	0.258901	10.4021	28.6996	11.006	3.58e-28	Inf	NA
6	117176108	rs114057923	C	T	T	39	2668.65	0.0673243	0.5	0.0664836	20109	17.2788	0.258909	10.4023	28.701	11.0057	3.59e-28	Inf	0.0105373
6	117161499	rs56150237	G	C	C	39	2672.75	0.0674263	0.5	0.0665857	20109	17.2809	0.258923	10.4033	28.7053	11.0056	3.59e-28	Inf	0.0105129
6	117152152	rs17078403	A	G	G	39	2669.05	0.0673343	0.5	0.0664935	20109	17.2776	0.258908	10.4016	28.699	11.0055	3.59e-28	Inf	0.0105348
6	117176904	rs112587189	C	T	T	39	2669.95	0.0673567	0.5	0.0665159	20109	17.2792	0.258917	10.4024	28.7021	11.0055	3.6e-28	Inf	0.0105251
6	117174464	rs113584088	G	A	A	39	2669.35	0.0673417	0.5	0.066501	20109	17.2791	0.258917	10.4023	28.7021	11.0054	3.6e-28	Inf	0.01053
6	117174473	rs116810989	T	C	C	39	2669.35	0.0673417	0.5	0.066501	20109	17.2791	0.258917	10.4023	28.7021	11.0054	3.6e-28	Inf	0.01053
6	117179339	rs7760393	T	C	C	39	2669.4	0.067343	0.5	0.0665022	20109	17.2792	0.258918	10.4024	28.7021	11.0054	3.6e-28	Inf	0.01053
6	117173734	rs112508105	A	C	C	39	2670.8	0.0673778	0.5	0.0665371	20109	17.2792	0.258935	10.402	28.7031	11.0047	3.63e-28	Inf	0.0105226
6	117172217	rs112136752	C	G	G	39	2670.7	0.0673753	0.5	0.0665346	20109	17.2789	0.258934	10.4018	28.7026	11.0047	3.63e-28	Inf	0.0105226
6	117174416	rs111258803	T	A	A	39	2670.7	0.0673753	0.5	0.0665346	20109	17.2789	0.258934	10.4018	28.7026	11.0047	3.63e-28	Inf	0.0105226
6	117176858	rs113762289	C	T	T	39	2670.7	0.0673753	0.5	0.0665346	20109	17.2789	0.258934	10.4018	28.7026	11.0047	3.63e-28	Inf	0.0105226
6	117191995	rs112510252	C	T	T	39	2671.1	0.0673852	0.5	0.0665446	20109	17.2788	0.258946	10.4016	28.7031	11.0042	3.65e-28	Inf	0.0105226
6	117196211	rs17078438	A	G	G	39	2671	0.0673828	0.5	0.0665421	20109	17.276	0.258963	10.3995	28.6994	11.0028	3.7e-28	Inf	0.0105226
6	118476737	rs78265297	C	T	T	41.2504	3168.8	0.0798162	0.528852	0.0789436	20109	15.6669	0.250159	9.59507	25.5811	10.9992	3.85e-28	Inf	0.0109582
6	117150008	rs6907580	G	A	A	39	2671	0.0673828	0.5	0.0665421	20109	17.2045	0.258673	10.3624	28.5644	10.9991	3.86e-28	Inf	0.010523
6	117082771	rs114301294	T	A	A	38.7999	2829.85	0.0713275	0.497435	0.0704995	20109	16.6136	0.25686	10.0421	27.4855	10.9407	7.37e-28	Inf	0.0100157
6	117083132	rs17078309	A	C	C	38.7999	2829.6	0.0713213	0.497435	0.0704933	20109	16.6085	0.256869	10.0388	27.4775	10.9391	7.49e-28	Inf	0.0100135
6	117109346	rs7761932	T	A	A	38.5499	2732.05	0.0688895	0.49423	0.0680629	20109	17.2378	0.261049	10.3342	28.7532	10.9064	1.07e-27	Inf	0.0102288
6	117120786	rs7768739	T	C	C	38.9	2743.3	0.069178	0.498718	0.0683433	20109	16.8414	0.259167	10.1339	27.9886	10.8958	1.21e-27	Inf	0.0101393
6	117320197	rs955275	A	G	G	40	2874	0.0724551	0.512821	0.0715994	20109	15.5	0.252256	9.45389	25.4128	10.8653	1.69e-27	Inf	0.00982574
6	117671969	rs62430811	C	T	T	39.35	3508.85	0.0882241	0.504487	0.0874152	20109	14.8964	0.256955	9.00244	24.6491	10.512	7.6e-26	Inf	0.00887681
6	118056241	rs13198803	G	T	T	36.05	2611.25	0.0658237	0.462179	0.0650535	20109	15.9882	0.26388	9.53201	26.8173	10.5042	8.26e-26	Inf	0.0101995
6	117795545	rs75210725	C	T	T	38.3	3561.8	0.0895147	0.491026	0.0887345	20109	11.1126	0.242636	6.9069	17.8792	9.92464	3.25e-23	Inf	0.00761952
6	116440210	rs1059277	C	T	T	28	2077.45	0.0523509	0.358974	0.0517551	20109	11.7684	0.254648	7.14434	19.3855	9.68168	3.61e-22	Inf	0.00951295
6	116447574	rs485599	A	G	G	28	2076.45	0.0523261	0.358974	0.0517302	20109	11.7595	0.254617	7.13932	19.3695	9.67986	3.67e-22	Inf	0.00950741
6	116757557	rs560644	T	C	T	33.65	3173.6	0.0797466	0.431411	0.0790633	20109	9.87038	0.240885	6.1559	15.8262	9.50467	2.01e-21	Inf	0.00646495
6	119215217	rs144606482	A	G	G	29.1506	2657.25	0.0667959	0.373726	0.0661995	20109	10.6358	0.249723	6.51939	17.3515	9.46739	2.87e-21	Inf	0.0113118
6	117671011	rs75909794	C	A	A	39	4286	0.107539	0.5	0.106776	20109	9.31854	0.240304	5.81836	14.9243	9.28827	1.57e-20	Inf	0.00724639
6	117663364	rs3756891	A	G	G	39	4324.1	0.108486	0.5	0.107725	20109	9.0978	0.23942	5.69039	14.5456	9.22244	2.9e-20	Inf	0.00718494
6	117665635	rs74715187	G	C	C	39	4328.3	0.108591	0.5	0.10783	20109	9.11507	0.239718	5.69786	14.5817	9.21886	3e-20	Inf	0.00719541
6	117662944	rs17632578	C	T	T	39	4327.95	0.108582	0.5	0.107821	20109	9.11487	0.239719	5.69772	14.5814	9.21873	3.01e-20	Inf	0.00719435
6	117668559	rs77736153	G	C	C	39	4326	0.108533	0.5	0.107773	20109	9.05273	0.238986	5.66702	14.4612	9.2184	3.02e-20	Inf	0.0071967
6	117668563	rs73566821	A	T	T	39	4326	0.108533	0.5	0.107773	20109	9.05273	0.238986	5.66702	14.4612	9.2184	3.02e-20	Inf	0.0071967
6	117663499	rs2243385	A	G	G	39	4332.35	0.108691	0.5	0.107931	20109	9.06293	0.239222	5.67078	14.4842	9.21401	3.14e-20	Inf	0.00717857
6	117670613	rs61077141	T	C	C	39	4335.65	0.108773	0.5	0.108013	20109	9.04113	0.239235	5.65699	14.4497	9.20343	3.47e-20	Inf	0.00716496
6	117742917	rs117793131	T	C	C	30.3996	2737.95	0.0688337	0.389738	0.0682101	20109	9.94304	0.250063	6.09067	16.2321	9.18517	4.11e-20	Inf	NA
6	117661424	rs2301485	A	G	G	39	4339.85	0.108878	0.5	0.108118	20109	8.6724	0.237257	5.44736	13.8068	9.10467	8.65e-20	Inf	0.00717108
6	117661344	rs2301486	T	C	C	39	4341	0.108906	0.5	0.108146	20109	8.61902	0.236692	5.41983	13.7066	9.10032	9.01e-20	Inf	0.00716172
6	116460340	rs75176278	T	C	C	28	2477	0.0622855	0.358974	0.061709	20109	9.3262	0.248496	5.73039	15.1784	8.98536	2.58e-19	Inf	0.00768215
6	116507631	rs73566413	T	C	C	28	2497.15	0.0627866	0.358974	0.062211	20109	9.32011	0.248826	5.72295	15.1782	8.97084	2.94e-19	Inf	0.00761693
6	117669428	rs78138666	G	T	T	37	4207.45	0.105536	0.474359	0.104819	20109	8.39042	0.239226	5.24994	13.4095	8.89155	6.03e-19	Inf	0.00680269
6	117669589	rs79833449	G	A	A	37	4208.9	0.105572	0.474359	0.104855	20109	8.37041	0.239099	5.23872	13.3742	8.88629	6.32e-19	Inf	0.00680269
6	117665115	rs76141666	G	A	A	37	4215.05	0.105725	0.474359	0.105009	20109	8.36711	0.239272	5.23488	13.3735	8.87822	6.79e-19	Inf	0.00679754
6	117634692	rs680920	C	T	T	36.8	4216.89	0.105766	0.471795	0.105055	20109	8.46498	0.240737	5.28093	13.5688	8.8725	7.15e-19	Inf	0.00681464
6	117631431	rs552183	T	G	G	36.85	4273.99	0.107187	0.472436	0.106477	20109	8.54842	0.241882	5.32103	13.7333	8.87104	7.25e-19	Inf	0.00671142
6	117631666	rs549557	T	C	C	36.8	4241.64	0.106381	0.471795	0.105671	20109	8.46479	0.240885	5.27928	13.5724	8.86696	7.52e-19	Inf	0.00676998
6	117633218	rs499338	C	A	A	36.8	4232.49	0.106154	0.471795	0.105443	20109	8.41492	0.240552	5.2516	13.4837	8.85466	8.39e-19	Inf	0.00678361
6	117634155	rs573886	A	G	G	36.8	4233.14	0.10617	0.471795	0.105459	20109	8.41497	0.24056	5.25155	13.4839	8.85441	8.41e-19	Inf	0.00678256
6	117634114	rs580099	G	C	C	36.8	4233.09	0.106169	0.471795	0.105458	20109	8.41496	0.24056	5.25155	13.4839	8.8544	8.41e-19	Inf	0.00678256
6	117639026	rs506557	C	T	T	37	4220.2	0.105853	0.474359	0.105137	20109	8.16957	0.238142	5.12262	13.0288	8.82003	1.14e-18	Inf	0.00676965
6	117639153	rs499199	T	C	C	37	4218.25	0.105805	0.474359	0.105088	20109	8.16129	0.238064	5.11822	13.0137	8.81866	1.16e-18	Inf	0.0067686
6	117639419	rs497186	T	C	C	37	4219.5	0.105836	0.474359	0.10512	20109	8.1297	0.237732	5.10173	12.9548	8.81466	1.2e-18	Inf	0.00676965
6	117639266	rs498251	A	T	T	37	4219.85	0.105844	0.474359	0.105128	20109	8.12899	0.237739	5.10121	12.9539	8.81401	1.21e-18	Inf	0.00676965
6	117639620	rs501109	G	T	T	37	4219.9	0.105846	0.474359	0.10513	20109	8.129	0.237739	5.10121	12.9539	8.81401	1.21e-18	Inf	0.00676965
6	117639788	6:117639788_C_T	T	C	C	37	4219.9	0.105846	0.474359	0.10513	20109	8.129	0.237739	5.10121	12.9539	8.81401	1.21e-18	Inf	NA
6	117640388	rs592757	G	A	A	37	4218.65	0.105815	0.474359	0.105098	20109	8.11356	0.237569	5.09322	12.925	8.81233	1.23e-18	Inf	0.00678188
6	117641819	rs543230	T	G	G	37	4218.65	0.105815	0.474359	0.105098	20109	8.11356	0.237569	5.09322	12.925	8.81233	1.23e-18	Inf	0.00678188
6	117644132	rs575006	C	T	T	37	4218.65	0.105815	0.474359	0.105098	20109	8.11356	0.237569	5.09322	12.925	8.81233	1.23e-18	Inf	0.00678188
6	117641246	rs2243386	C	A	A	37	4218.7	0.105816	0.474359	0.1051	20109	8.11358	0.237569	5.09323	12.925	8.81233	1.23e-18	Inf	0.00678188
6	117641330	rs75236299	C	T	T	37	4218.7	0.105816	0.474359	0.1051	20109	8.11358	0.237569	5.09323	12.925	8.81233	1.23e-18	Inf	0.00678188
6	117641474	rs78240410	G	A	A	37	4218.7	0.105816	0.474359	0.1051	20109	8.11358	0.237569	5.09323	12.925	8.81233	1.23e-18	Inf	0.00678188
6	117644054	rs687218	T	C	C	37	4218.85	0.10582	0.474359	0.105103	20109	8.11362	0.23757	5.09325	12.9251	8.81233	1.23e-18	Inf	0.00678188
6	117644841	rs568514	C	T	T	37	4222.65	0.105914	0.474359	0.105198	20109	8.11356	0.237602	5.09288	12.9258	8.81109	1.24e-18	Inf	0.00676838
6	117643433	rs492132	T	C	C	37	4223.25	0.105929	0.474359	0.105213	20109	8.11363	0.237605	5.0929	12.926	8.81104	1.24e-18	Inf	0.00676838
6	117643659	rs489576	C	G	G	37	4223.25	0.105929	0.474359	0.105213	20109	8.11363	0.237605	5.0929	12.926	8.81104	1.24e-18	Inf	0.00676838
6	118397768	rs9489305	G	A	A	45.95	6210.6	0.155566	0.589103	0.154723	20109	8.27971	0.239938	5.17344	13.2511	8.80982	1.25e-18	Inf	0.00524404
6	118398318	rs13209070	T	C	C	45.95	6210.2	0.155556	0.589103	0.154713	20109	8.23613	0.239408	5.15157	13.1676	8.80729	1.28e-18	Inf	0.00524574
6	117645239	rs543706	C	T	T	37	4225.6	0.105987	0.474359	0.105272	20109	8.10625	0.237824	5.08609	12.9198	8.79909	1.38e-18	Inf	0.00676304
6	117646289	rs473006	A	G	G	37	4226.9	0.10602	0.474359	0.105304	20109	8.10424	0.237844	5.08462	12.9171	8.79729	1.4e-18	Inf	0.006762
6	117645041	rs545537	C	T	T	37	4231.2	0.106127	0.474359	0.105411	20109	8.10409	0.237874	5.08424	12.9176	8.79614	1.42e-18	Inf	0.00675168
6	118396594	rs7738960	T	C	C	45.95	6254	0.156645	0.589103	0.155805	20109	8.22468	0.239766	5.14079	13.1586	8.7883	1.52e-18	Inf	0.00519444
6	118393395	rs34378000	C	T	T	45.95	6254.35	0.156654	0.589103	0.155813	20109	8.22877	0.239826	5.14274	13.1666	8.7882	1.52e-18	Inf	0.00519935
6	118396674	rs7757090	A	C	C	45.95	6252.8	0.156615	0.589103	0.155775	20109	8.21466	0.239649	5.13571	13.1395	8.78754	1.53e-18	Inf	0.00519554
6	118385695	rs12524008	C	T	T	45.95	6259.85	0.15679	0.589103	0.15595	20109	8.19456	0.239521	5.12443	13.1041	8.782	1.61e-18	Inf	0.00518895
6	118392664	rs9489303	A	T	T	45.95	6259.75	0.156788	0.589103	0.155948	20109	8.19456	0.239524	5.1244	13.1041	8.78189	1.61e-18	Inf	0.00518895
6	118383199	rs34442334	A	G	G	45.95	6261.95	0.156843	0.589103	0.156003	20109	8.19458	0.23953	5.12435	13.1043	8.78168	1.61e-18	Inf	0.00518786
6	118381048	rs10440853	A	G	G	45.95	6261.8	0.156839	0.589103	0.155999	20109	8.19452	0.239529	5.12432	13.1042	8.78168	1.61e-18	Inf	0.00518786
6	118390912	rs6927289	A	G	G	45.95	6261.45	0.15683	0.589103	0.15599	20109	8.19443	0.23953	5.12426	13.1041	8.7816	1.61e-18	Inf	0.00519166
6	118395120	rs9489304	T	C	C	45.95	6261.65	0.156835	0.589103	0.155995	20109	8.19964	0.239604	5.12676	13.1143	8.78152	1.61e-18	Inf	0.00519331
6	117653900	rs151318180	G	A	A	37	4219.5	0.105836	0.474359	0.10512	20109	7.98627	0.236625	5.0226	12.6987	8.78065	1.63e-18	Inf	0.00677593
6	117654580	rs147199000	A	G	G	37	4219.5	0.105836	0.474359	0.10512	20109	7.98627	0.236625	5.0226	12.6987	8.78065	1.63e-18	Inf	0.00677593
6	118372222	6:118372222_T_C	C	T	T	45.95	6260	0.156794	0.589103	0.155954	20109	8.18991	0.23951	5.12162	13.0963	8.78002	1.63e-18	Inf	NA
6	118375802	rs9489302	C	G	G	45.95	6262.45	0.156855	0.589103	0.156015	20109	8.18977	0.239523	5.12141	13.0965	8.77947	1.64e-18	Inf	0.00518786
6	118374894	rs13199867	C	G	G	45.95	6260.7	0.156812	0.589103	0.155972	20109	8.18871	0.239528	5.1207	13.0949	8.77876	1.65e-18	Inf	0.00518841
6	118366512	rs72959847	G	T	T	45.95	6260.55	0.156808	0.589103	0.155968	20109	8.18355	0.239502	5.11773	13.086	8.77706	1.68e-18	Inf	0.00519334
6	118365898	rs9481761	A	G	G	45.95	6260.5	0.156807	0.589103	0.155967	20109	8.18335	0.239504	5.11758	13.0857	8.77688	1.68e-18	Inf	0.00519279
6	118367011	rs9481762	A	G	G	45.95	6263.2	0.156874	0.589103	0.156034	20109	8.18137	0.239518	5.11621	13.0829	8.77538	1.7e-18	Inf	0.00519115
6	118363544	rs4946319	A	C	A	45.95	6262.75	0.156863	0.589103	0.156023	20109	8.1767	0.23949	5.11356	13.0747	8.774	1.72e-18	Inf	0.00518079
6	118363934	rs7741406	C	G	C	45.95	6262.95	0.156868	0.589103	0.156028	20109	8.17659	0.239493	5.11347	13.0746	8.77384	1.73e-18	Inf	0.00518079
6	117651344	rs541866	A	G	G	37	4223.7	0.10594	0.474359	0.105224	20109	7.97526	0.236836	5.0136	12.6864	8.76702	1.83e-18	Inf	0.00676338
6	117652187	rs518987	T	C	C	37	4224.3	0.105955	0.474359	0.105239	20109	7.97525	0.23684	5.01356	12.6865	8.76687	1.84e-18	Inf	0.00676233
6	117648340	rs528633	C	T	T	37	4223.55	0.105936	0.474359	0.10522	20109	7.97983	0.236927	5.01558	12.696	8.76607	1.85e-18	Inf	0.00675991
6	117648064	rs530713	C	T	T	37	4223.35	0.105931	0.474359	0.105215	20109	7.97979	0.236926	5.01556	12.6959	8.76606	1.85e-18	Inf	0.00675991
6	117649173	rs499599	C	T	T	37	4223.35	0.105931	0.474359	0.105215	20109	7.97979	0.236926	5.01556	12.6959	8.76606	1.85e-18	Inf	0.00675991
6	117650131	rs574664	A	T	T	37	4224.65	0.105964	0.474359	0.105248	20109	7.97744	0.236912	5.01422	12.6918	8.76536	1.86e-18	Inf	0.00675086
6	117655000	rs117014103	A	G	G	37	4224.9	0.10597	0.474359	0.105254	20109	7.97381	0.236865	5.0124	12.6849	8.76518	1.86e-18	Inf	0.00676233
6	117655627	rs117333339	T	C	C	37	4224.9	0.10597	0.474359	0.105254	20109	7.97381	0.236865	5.0124	12.6849	8.76518	1.86e-18	Inf	0.00676233
6	117655970	rs145913971	G	A	A	37	4224.9	0.10597	0.474359	0.105254	20109	7.97381	0.236865	5.0124	12.6849	8.76518	1.86e-18	Inf	0.00676233
6	117656020	rs141926637	C	T	T	37	4224.9	0.10597	0.474359	0.105254	20109	7.97381	0.236865	5.0124	12.6849	8.76518	1.86e-18	Inf	0.00676233
6	117659853	rs1894674	C	G	G	37	4225.3	0.10598	0.474359	0.105264	20109	7.97321	0.236872	5.01196	12.6841	8.76459	1.87e-18	Inf	0.00676024
6	117658193	rs17079053	G	C	C	37	4226.35	0.106006	0.474359	0.10529	20109	7.9725	0.236864	5.01159	12.6828	8.76451	1.88e-18	Inf	0.00676129
6	117649988	rs581235	T	C	C	37	4251.75	0.106638	0.474359	0.105923	20109	7.91026	0.236685	4.97421	12.5793	8.73801	2.37e-18	Inf	0.0066914
6	118433938	rs1113896	G	A	A	41.2	5380.89	0.134818	0.528205	0.134053	20109	8.42637	0.244805	5.21509	13.615	8.70639	3.14e-18	Inf	0.0052885
6	121690052	rs13193475	C	T	T	32.25	3450.3	0.0865917	0.413462	0.0859566	20109	8.50377	0.246188	5.24875	13.7774	8.69463	3.48e-18	Inf	0.00532474
6	117699805	rs9688879	C	T	T	38.95	4970.8	0.124565	0.499359	0.123837	20109	7.9636	0.239474	4.98045	12.7336	8.66432	4.54e-18	Inf	0.00491325
6	117653344	rs9489127	A	G	G	37	4377.8	0.109772	0.474359	0.109063	20109	7.61371	0.235631	4.79763	12.0827	8.61495	7e-18	Inf	0.00648909
6	117817555	rs17574500	C	T	T	42.05	5785.35	0.144895	0.539103	0.144129	20109	7.85503	0.241341	4.89461	12.606	8.54044	1.34e-17	Inf	0.00435556
6	117573504	rs418038	G	A	G	39.4501	5343.79	0.133852	0.50577	0.133129	20109	7.79423	0.240806	4.86182	12.4953	8.52713	1.5e-17	Inf	0.00545241
6	116938232	6:116938232_G_C	C	G	G	36.5499	4651.29	0.116561	0.468589	0.115877	20109	7.72375	0.239806	4.82731	12.3581	8.52479	1.53e-17	Inf	NA
6	117842129	rs10484301	C	T	T	45	6350.45	0.15902	0.576923	0.158208	20109	7.41821	0.235356	4.67696	11.7662	8.51448	1.67e-17	Inf	0.00504116
6	117849834	rs72963492	A	C	C	45	6361.05	0.159283	0.576923	0.158472	20109	7.43041	0.235556	4.68282	11.7901	8.51425	1.68e-17	Inf	0.0050328
6	117851044	rs11751773	T	G	G	45	6361.9	0.159304	0.576923	0.158493	20109	7.4271	0.23552	4.68106	11.784	8.51364	1.69e-17	Inf	0.0050328
6	117831565	rs9688605	G	A	A	45	6350	0.159008	0.576923	0.158196	20109	7.39608	0.235227	4.66419	11.7281	8.50648	1.79e-17	Inf	0.00504064
6	118405774	rs9320639	A	G	A	45.05	6535.75	0.163628	0.577564	0.162824	20109	7.74381	0.240709	4.83128	12.4121	8.50359	1.84e-17	Inf	0.00481774
6	117842669	rs72963484	T	A	A	45	6371.15	0.159534	0.576923	0.158723	20109	7.34201	0.234884	4.63321	11.6345	8.48766	2.11e-17	Inf	0.00502134
6	117855087	rs12205852	A	G	G	44.55	6329.85	0.158496	0.571154	0.157694	20109	7.41194	0.236184	4.66544	11.7753	8.48108	2.23e-17	Inf	0.00507482
6	117604121	rs34523935	C	G	G	40.7004	5749.6	0.143973	0.5218	0.143239	20109	7.76384	0.242817	4.82381	12.4958	8.44041	3.16e-17	Inf	0.00466567
6	117855616	rs17637404	C	T	T	44.35	6338.95	0.158717	0.568589	0.157921	20109	7.34245	0.236242	4.62116	11.6662	8.43911	3.2e-17	Inf	0.00472656
6	118419991	rs4270823	A	G	G	43.05	6071.1	0.152025	0.551923	0.151248	20109	7.51364	0.23902	4.70323	12.0034	8.43746	3.24e-17	Inf	0.00476401
6	118412116	rs9387553	G	C	C	43.05	6073.8	0.152092	0.551923	0.151315	20109	7.52073	0.239146	4.7065	12.0177	8.43694	3.26e-17	Inf	0.00476246
6	118411958	rs35458691	C	T	T	43.05	6073.85	0.152094	0.551923	0.151317	20109	7.52064	0.239145	4.70646	12.0175	8.43693	3.26e-17	Inf	0.00476246
6	118422105	rs9374717	A	T	T	43.05	6087.65	0.152437	0.551923	0.15166	20109	7.51013	0.239063	4.70063	11.9988	8.43396	3.34e-17	Inf	0.00476187
6	117858223	rs72965515	G	C	C	44.35	6368.1	0.159442	0.568589	0.158647	20109	7.29847	0.236244	4.59347	11.5964	8.41361	3.98e-17	Inf	0.00469421
6	117667209	rs3798379	T	C	C	39	5096.1	0.127682	0.5	0.126958	20109	7.1086	0.23334	4.49951	11.2306	8.40535	4.27e-17	Inf	0.00564346
6	118410897	rs4245499	A	C	C	43.05	6092.45	0.152556	0.551923	0.15178	20109	7.40789	0.238388	4.64278	11.8198	8.40036	4.45e-17	Inf	0.00473195
6	118405584	rs9385031	G	C	C	43.05	6088.25	0.152452	0.551923	0.151675	20109	7.40666	0.238411	4.6418	11.8184	8.39886	4.51e-17	Inf	0.00472994
6	117858455	rs112120142	T	C	C	44.35	6425.05	0.160858	0.568589	0.160066	20109	7.3224	0.237308	4.59893	11.6587	8.38967	4.87e-17	Inf	0.00461058
6	116829925	rs71570809	A	G	G	35.8	4624.35	0.115872	0.458975	0.115205	20109	7.36226	0.238253	4.61541	11.7439	8.37921	5.33e-17	Inf	0.00486226
6	116846590	rs13215540	T	A	A	36.1	4718.05	0.118209	0.46282	0.11754	20109	7.25945	0.238454	4.54916	11.5845	8.31315	9.32e-17	68.7633	0.00493611
6	118430584	rs34008090	T	C	C	44.1	6422.89	0.160799	0.565384	0.160012	20109	7.38073	0.240455	4.60706	11.8243	8.31288	9.34e-17	68.7633	0.00454212
6	118426887	rs9398484	T	C	C	44.1	6421.5	0.160764	0.565384	0.159977	20109	7.3433	0.240059	4.58726	11.7552	8.30542	9.95e-17	68.7633	0.00454114
6	117763230	rs11758804	G	A	A	39.45	5438.55	0.136208	0.505769	0.13549	20109	7.25394	0.238877	4.54194	11.5853	8.29526	1.08e-16	68.7633	0.00466335
6	118424094	rs4636058	C	T	T	44	6399	0.160202	0.564103	0.159417	20109	7.28888	0.239664	4.55678	11.659	8.28806	1.15e-16	68.7633	0.00454355
6	118436451	rs2484150	C	G	C	44.15	6753.79	0.169027	0.566025	0.168256	20109	7.2488	0.242352	4.50791	11.6562	8.17337	3e-16	66.5972	0.00419508
6	117698419	rs9374652	G	A	A	40.95	5931.95	0.148513	0.525	0.147781	20109	6.8675	0.236152	4.323	10.9097	8.15915	3.37e-16	66.5972	0.00400366
6	117690638	rs7738170	G	T	T	40.95	5932.55	0.148528	0.525	0.147796	20109	6.86758	0.236158	4.323	10.9099	8.15898	3.38e-16	66.5972	0.00400317
6	117691070	rs3798382	G	A	A	40.95	5933.35	0.148548	0.525	0.147816	20109	6.86738	0.236163	4.32284	10.9097	8.15871	3.39e-16	66.5972	0.00400366
6	117693515	rs10434877	A	G	G	40.95	5933.5	0.148552	0.525	0.14782	20109	6.86685	0.236186	4.32231	10.9094	8.1576	3.42e-16	66.5972	0.00400366
6	117689830	rs1321805	T	G	G	40.95	5934.75	0.148583	0.525	0.147851	20109	6.86579	0.236201	4.32151	10.908	8.1564	3.45e-16	66.5972	0.00399896
6	118442360	rs9489307	G	A	A	44.15	6798.49	0.170139	0.566025	0.169369	20109	7.23838	0.242978	4.49592	11.6537	8.14642	3.75e-16	66.5972	0.00417259
6	118439555	rs9320642	A	G	G	44.15	6774.74	0.169548	0.566025	0.168778	20109	7.1668	0.242048	4.45958	11.5175	8.13666	4.06e-16	66.0301	0.00417472
6	117669183	rs9489135	C	T	T	37	4965.1	0.124375	0.474359	0.123694	20109	6.56874	0.233613	4.15556	10.3833	8.05742	7.79e-16	64.9272	0.00530498
6	117638124	6:117638124_A_G	G	A	A	37	4987.8	0.124939	0.474359	0.12426	20109	6.38261	0.232249	4.04862	10.0621	7.98099	1.45e-15	63.7076	NA
6	117639820	rs493451	A	G	G	37	4991.8	0.125038	0.474359	0.12436	20109	6.32224	0.231603	4.01542	9.95432	7.96223	1.69e-15	63.4257	0.00525128
6	118460449	rs2356075	G	T	T	44.3004	7198.09	0.180078	0.567954	0.179325	20109	6.91811	0.243312	4.29417	11.1454	7.94922	1.88e-15	63.1791	0.00429358
6	117656595	rs9489130	A	G	G	37	4979.45	0.124731	0.474359	0.124052	20109	6.29975	0.231544	4.00159	9.91777	7.94885	1.88e-15	63.1791	0.0052664
6	118463095	rs1573713	T	C	C	44.3004	7201.89	0.180173	0.567954	0.179419	20109	6.91625	0.243324	4.29292	11.1426	7.94774	1.9e-15	63.1791	0.00429317
6	118461882	rs9481767	A	T	T	44.3004	7202.99	0.1802	0.567954	0.179447	20109	6.91439	0.243317	4.29182	11.1395	7.94685	1.91e-15	63.1791	0.00429317
6	117656339	rs9481702	G	A	A	37	4986.7	0.124912	0.474359	0.124233	20109	6.29714	0.231614	3.99939	9.91502	7.94468	1.95e-15	63.0665	0.00525442
6	117650800	rs584647	G	A	A	37	4985.6	0.124884	0.474359	0.124205	20109	6.30187	0.231711	4.00162	9.92435	7.94457	1.95e-15	63.0665	0.0052537
6	117644866	rs546631	T	C	C	37	4998.1	0.125195	0.474359	0.124517	20109	6.30361	0.23185	4.00164	9.9298	7.94101	2.01e-15	63.0665	0.00525756
6	118117141	rs1518357	G	A	A	49.35	8551.55	0.213857	0.632692	0.213043	20109	7.00675	0.245215	4.333	11.3304	7.93944	2.03e-15	63.0665	0.00355807
6	117646772	rs508278	T	C	C	37	4994	0.125093	0.474359	0.124415	20109	6.23835	0.231141	3.96572	9.81335	7.92035	2.37e-15	62.7629	0.00525397
6	118483978	rs9489310	A	G	G	43.8504	7178.49	0.17958	0.562185	0.178836	20109	6.84472	0.243372	4.24812	11.0285	7.90343	2.71e-15	62.4999	0.00447197
6	118483600	rs7772177	T	C	C	43.8504	7179.19	0.179597	0.562185	0.178854	20109	6.84364	0.243403	4.24719	11.0274	7.90178	2.75e-15	62.4195	0.00447112
6	118480949	rs743927	G	A	A	43.8504	7178.94	0.179591	0.562185	0.178848	20109	6.83371	0.243298	4.2419	11.0091	7.89923	2.81e-15	62.4195	0.00447197
6	118482161	rs1894612	T	C	C	43.8504	7182.39	0.179677	0.562185	0.178934	20109	6.83356	0.243319	4.24163	11.0093	7.89846	2.82e-15	62.4195	0.0044707
6	118463171	rs1573714	T	C	C	42.3504	6763.39	0.169221	0.542954	0.168495	20109	6.75697	0.243034	4.19645	10.8798	7.86136	3.8e-15	61.814	0.0041863
6	117761367	rs9481715	G	A	A	43.35	6825.6	0.170793	0.555769	0.170045	20109	6.36802	0.235526	4.01351	10.1038	7.86023	3.83e-15	61.7569	0.00443325
6	118895481	rs72952798	C	A	A	52.5	9456.1	0.236426	0.673077	0.235578	20109	6.9777	0.247222	4.2981	11.3279	7.85821	3.9e-15	61.7569	0.00429692
6	118477560	rs9374719	A	G	G	42.3504	6764.14	0.16924	0.542954	0.168514	20109	6.74955	0.243074	4.1915	10.8688	7.85552	3.98e-15	61.7015	0.00419288
6	118468198	rs9385036	T	G	G	42.3504	6767.99	0.169336	0.542954	0.16861	20109	6.7476	0.243082	4.19023	10.8658	7.85409	4.03e-15	61.7015	0.00418937
6	118459849	rs13210032	G	A	A	42.3504	6763.39	0.169221	0.542954	0.168495	20109	6.74233	0.242994	4.18768	10.8554	7.85373	4.04e-15	61.7015	0.00418985
6	118463267	rs1573715	T	G	G	42.3504	6765.04	0.169262	0.542954	0.168536	20109	6.74175	0.243006	4.18722	10.8547	7.85297	4.06e-15	61.6475	0.00419459
6	118453643	rs4945612	C	T	T	42.3004	6757.64	0.169077	0.542313	0.168352	20109	6.71806	0.242903	4.17335	10.8144	7.84181	4.44e-15	61.494	0.00419757
6	118456473	rs1334828	G	T	T	42.3004	6759.54	0.169124	0.542313	0.168399	20109	6.71312	0.242846	4.17075	10.8053	7.84063	4.48e-15	61.494	0.00419885
6	118481811	rs743928	C	T	T	41.9004	6752.94	0.16895	0.537184	0.168235	20109	6.71733	0.243906	4.1647	10.8345	7.80913	5.76e-15	60.9775	0.0043658
6	118481215	rs763098	G	A	A	41.9004	6754.34	0.168985	0.537184	0.16827	20109	6.70702	0.243793	4.15923	10.8155	7.80643	5.88e-15	60.94	0.00436802
6	117607835	rs56123650	C	G	G	47.5001	8621.5	0.21555	0.608976	0.214786	20109	6.66314	0.245081	4.1216	10.7719	7.73862	1.01e-14	59.8759	0.00282852
6	118976282	rs17348534	C	T	T	51.4	9428.8	0.23572	0.658975	0.234898	20109	6.59296	0.245124	4.07784	10.6593	7.69407	1.43e-14	59.2045	0.00418084
6	115246652	rs62444387	T	C	C	33.8498	4725.45	0.118338	0.433972	0.117724	20109	6.22755	0.238148	3.90486	9.93183	7.68002	1.59e-14	58.9864	0.00455926
6	116514046	rs1204835	C	A	A	31.25	4090.65	0.102489	0.400641	0.10191	20109	6.21295	0.239365	3.88642	9.9322	7.63117	2.33e-14	58.2304	0.00385502
6	117674087	rs9481703	G	A	A	46.35	8611.55	0.215274	0.594231	0.214538	20109	6.51629	0.245925	4.0241	10.5519	7.62144	2.51e-14	58.086	0.00313962
6	118821335	rs113277819	T	A	A	50.45	9277.55	0.231936	0.646795	0.23113	20109	6.3529	0.242638	3.94856	10.2213	7.62004	2.54e-14	58.0686	0.00404183
6	118727291	rs72969525	T	C	C	50.45	9257.6	0.23144	0.646795	0.230633	20109	6.26642	0.241587	3.90283	10.0614	7.59645	3.04e-14	57.7071	0.00406787
6	118760106	rs56070653	T	C	C	50.4	9236.3	0.230909	0.646154	0.230102	20109	6.27393	0.241784	3.906	10.0773	7.59522	3.07e-14	57.6857	0.00407496
6	118126741	rs35696790	A	G	G	48.95	8991.85	0.224795	0.627564	0.224012	20109	6.36699	0.243749	3.94871	10.2663	7.59441	3.09e-14	57.6715	0.00323626
6	117852365	rs9387487	C	T	T	47.95	8544.1	0.213637	0.614744	0.212857	20109	6.0563	0.238127	3.79763	9.65832	7.5636	3.92e-14	57.2088	0.0033833
6	117675736	rs72963588	T	C	C	46.7	8833.9	0.220811	0.598718	0.220077	20109	6.35466	0.24558	3.92694	10.2833	7.52987	5.08e-14	56.701	0.00299073
6	117680596	rs73768046	T	C	C	46.7	8834.35	0.220823	0.598718	0.220088	20109	6.34584	0.245469	3.92234	10.2668	7.52762	5.17e-14	56.6669	0.00298972
6	117680500	6:117680500_G_T	T	G	G	46.7	8837.4	0.220899	0.598718	0.220164	20109	6.34638	0.245486	3.92254	10.268	7.52745	5.17e-14	56.6627	NA
6	115319351	rs62444444	G	A	A	32.5998	4415	0.110587	0.417946	0.10999	20109	5.93337	0.23695	3.72915	9.44047	7.51464	5.71e-14	56.4699	0.00450347
6	118149541	rs11750954	G	A	A	48.95	9081	0.227012	0.627564	0.226233	20109	6.17753	0.242564	3.84011	9.93769	7.50695	6.05e-14	56.3547	0.00317932
6	118243143	rs1361287	C	T	T	48.8	9077.3	0.226916	0.625641	0.226141	20109	6.23558	0.243841	3.86651	10.0562	7.506	6.1e-14	56.3404	0.00314644
6	118243146	rs1361286	A	T	T	48.8	9076.15	0.226887	0.625641	0.226112	20109	6.23269	0.243808	3.86496	10.0509	7.50511	6.14e-14	56.3261	0.0031467
6	118206115	rs12528934	G	C	C	49	9100.1	0.227488	0.628205	0.226709	20109	6.14793	0.242378	3.82311	9.88649	7.49289	6.74e-14	56.1429	0.00317542
6	121306081	rs117049554	A	G	G	23.05	2371.95	0.0595504	0.295513	0.0590919	20109	6.98795	0.260218	4.19616	11.6372	7.47137	7.94e-14	55.821	0.00466396
6	117622028	rs62430805	A	G	G	47.8	9145.8	0.228594	0.612821	0.227848	20109	5.96845	0.240198	3.72739	9.55694	7.43755	1.03e-13	55.3169	0.00262397
6	117616933	rs1577200	C	A	A	48	9163.4	0.229037	0.615385	0.228286	20109	5.82083	0.237824	3.65215	9.27729	7.4065	1.3e-13	54.8563	0.00262444
6	117619588	rs6906824	T	G	G	48	9160.2	0.228957	0.615385	0.228206	20109	5.78995	0.237367	3.63604	9.21981	7.39836	1.38e-13	54.7355	0.00262311
6	117619503	rs6922307	A	T	T	48	9165.45	0.229088	0.615385	0.228337	20109	5.78737	0.237334	3.63465	9.2151	7.39751	1.39e-13	54.7229	0.00262196
6	117618275	rs390722	T	C	C	48	9166	0.229101	0.615385	0.228351	20109	5.74599	0.236903	3.61171	9.14148	7.38067	1.58e-13	54.4737	0.00261571
6	117618960	rs7758190	G	A	A	47.85	9153.45	0.228786	0.613462	0.228038	20109	5.76071	0.237449	3.61709	9.17474	7.37446	1.65e-13	54.3831	0.0026253
6	118290592	rs34191954	G	A	A	49	9262.45	0.231524	0.628205	0.230754	20109	5.94221	0.241925	3.69846	9.54718	7.36625	1.75e-13	54.2613	0.00307534
6	115752895	rs62414781	A	G	G	33.3001	4706.65	0.117856	0.426924	0.117256	20109	5.56812	0.235363	3.51049	8.83181	7.29538	2.98e-13	53.2222	0.00386966
6	114841640	rs56232782	C	T	T	26.6501	3423	0.0857737	0.341668	0.0852765	20109	6.05537	0.249028	3.71679	9.86539	7.2319	4.76e-13	52.3004	0.00361148
6	114831708	rs72960325	C	T	T	26.6501	3423.05	0.0857749	0.341668	0.0852777	20109	6.0523	0.24899	3.71518	9.85965	7.23096	4.8e-13	52.2867	0.00360823
6	117233499	rs9374626	C	A	C	47	9009	0.225173	0.602564	0.224439	20109	5.43544	0.234444	3.43301	8.60585	7.22108	5.16e-13	52.1442	0.00264663
6	117225668	rs2210668	A	G	A	47	9007.9	0.225145	0.602564	0.224412	20109	5.43006	0.234359	3.43019	8.59589	7.21949	5.22e-13	52.1211	0.0026471
6	117238480	rs1321368	G	A	G	47	9011	0.225223	0.602564	0.224489	20109	5.42751	0.234317	3.42886	8.59117	7.21876	5.25e-13	52.1103	0.0026465
6	117240980	rs1040775	T	C	T	47	9032.1	0.225747	0.602564	0.225015	20109	5.41683	0.23431	3.42216	8.57414	7.21057	5.57e-13	51.9922	0.0026297
6	117843864	rs2173892	A	G	G	48.95	9421.4	0.235475	0.627564	0.234713	20109	5.49693	0.237766	3.44932	8.76005	7.16751	7.64e-13	51.3732	0.00303756
6	117854155	rs1501473	T	C	C	49	9422.45	0.235503	0.628205	0.23474	20109	5.48281	0.237489	3.44233	8.73281	7.16504	7.78e-13	51.3376	0.00303798
6	117843552	rs9285422	G	A	A	48.95	9422.15	0.235494	0.627564	0.234732	20109	5.48331	0.23752	3.44243	8.73413	7.16449	7.81e-13	51.3301	0.00303756
6	117843582	rs9285423	A	G	G	48.95	9422.15	0.235494	0.627564	0.234732	20109	5.48331	0.23752	3.44243	8.73413	7.16449	7.81e-13	51.3301	0.00303756
6	117843641	rs9285424	T	C	C	48.95	9422.2	0.235495	0.627564	0.234733	20109	5.48329	0.237521	3.44241	8.73412	7.16444	7.81e-13	51.3292	0.00303756
6	117843918	rs2134089	A	G	G	48.95	9422.2	0.235495	0.627564	0.234733	20109	5.48329	0.237521	3.44241	8.73412	7.16444	7.81e-13	51.3292	0.00303756
6	117853061	rs11153668	A	G	G	49	9424	0.235541	0.628205	0.234778	20109	5.4811	0.237472	3.44137	8.7298	7.16424	7.82e-13	51.3264	0.00303774
6	117851218	rs11510517	T	G	G	48.95	9421.6	0.23548	0.627564	0.234718	20109	5.48056	0.237522	3.44069	8.7298	7.1623	7.93e-13	51.2985	0.00304135
6	117850734	rs9320606	G	A	A	48.95	9421.65	0.235482	0.627564	0.23472	20109	5.47988	0.237511	3.44034	8.72853	7.16211	7.94e-13	51.2957	0.00304135
6	117851566	rs2173891	A	T	T	48.95	9422.6	0.235505	0.627564	0.234743	20109	5.47971	0.237517	3.44019	8.72835	7.16182	7.96e-13	51.2916	0.00304038
6	117855063	rs9767029	A	G	G	48.55	9369.15	0.234166	0.622436	0.233412	20109	5.51808	0.238825	3.45541	8.81204	7.15181	8.56e-13	51.1484	0.00305767
6	117199651	rs602797	C	G	C	47	9185.6	0.229564	0.602564	0.228839	20109	5.33905	0.234675	3.37061	8.45708	7.13773	9.49e-13	50.9473	0.00253212
6	117202406	rs339352	G	T	G	47	9179.1	0.229402	0.602564	0.228677	20109	5.333	0.234521	3.36781	8.44493	7.13759	9.5e-13	50.9452	0.00253308
6	117203069	rs339354	C	A	C	47	9183.25	0.229505	0.602564	0.22878	20109	5.33298	0.234555	3.36757	8.44547	7.13653	9.57e-13	50.9301	0.00253121
6	117213610	rs442025	A	G	A	47	9204.3	0.230029	0.602564	0.229305	20109	5.29453	0.234236	3.34538	8.37934	7.11536	1.12e-12	50.6283	0.00251893
6	117214248	rs339336	A	T	A	47	9205.9	0.230069	0.602564	0.229345	20109	5.29198	0.234214	3.34391	8.37493	7.11398	1.13e-12	50.6087	0.00251871
6	118657607	rs55884858	A	C	C	46.1494	8918.9	0.222911	0.591658	0.222195	20109	5.33842	0.237453	3.35191	8.50224	7.05372	1.74e-12	49.755	#N/A
6	117855748	rs17079332	T	C	C	48.3	9498.65	0.23738	0.619231	0.236638	20109	5.37034	0.238631	3.36417	8.57285	7.04388	1.87e-12	49.6162	0.00277076
6	116050338	rs76327616	G	A	A	28	3897.55	0.0976068	0.358974	0.0970989	20109	5.46902	0.241636	3.40587	8.78194	7.03164	2.04e-12	49.444	0.0041194
6	117856759	rs4946263	T	C	C	48.3	9535.85	0.238305	0.619231	0.237565	20109	5.3494	0.238832	3.34973	8.54278	7.02159	2.19e-12	49.3028	0.0027533
6	116053532	rs9481589	T	C	C	28	3927.95	0.0983626	0.358974	0.0978562	20109	5.45413	0.241794	3.39555	8.76075	7.01578	2.29e-12	49.2211	0.00408472
6	116043761	rs76007389	T	C	C	28	3905.5	0.0978044	0.358974	0.0972969	20109	5.40504	0.24086	3.37115	8.66603	7.00544	2.46e-12	49.0762	0.00409632
6	116048768	rs9488760	T	G	G	28	3907.15	0.0978455	0.358974	0.097338	20109	5.40431	0.240906	3.37039	8.66562	7.00355	2.5e-12	49.0498	0.0040948
6	116043446	rs76660001	G	C	C	28	3907.3	0.0978492	0.358974	0.0973418	20109	5.40234	0.240881	3.36933	8.66204	7.00276	2.51e-12	49.0387	0.00409632
6	116043111	rs78390774	A	T	T	28	3907.9	0.0978641	0.358974	0.0973567	20109	5.40242	0.240899	3.36926	8.66248	7.0023	2.52e-12	49.0323	0.00409632
6	116045710	rs7743239	A	C	C	28	3910.05	0.0979176	0.358974	0.0974103	20109	5.40219	0.240932	3.3689	8.66266	7.00116	2.54e-12	49.0162	0.00409404
6	116058894	rs78717182	C	A	A	28	3931.25	0.0984447	0.358974	0.0979384	20109	5.44654	0.242113	3.38871	8.75401	7.0008	2.55e-12	49.0112	0.00407317
6	116044312	rs9488755	T	C	C	28	3909.95	0.0979151	0.358974	0.0974078	20109	5.40191	0.240957	3.36856	8.66265	7.00021	2.56e-12	49.0029	0.00409404
6	116056937	rs78448315	G	A	A	28	3930.55	0.0984273	0.358974	0.097921	20109	5.39157	0.240941	3.36221	8.64579	6.99272	2.7e-12	48.8981	0.00406916
6	117611299	rs10484303	T	A	A	48.0001	9876	0.246755	0.615385	0.246039	20109	5.28796	0.238236	3.31514	8.43479	6.9907	2.74e-12	48.8698	0.0022535
6	117611155	rs10484304	T	A	A	48.0001	9888.15	0.247057	0.615385	0.246342	20109	5.28059	0.238295	3.31014	8.42402	6.98312	2.89e-12	48.7639	0.00224681
6	116054442	rs6922814	C	G	G	28	3940.5	0.0986747	0.358974	0.0981689	20109	5.38621	0.241315	3.35641	8.64352	6.97778	3e-12	48.6893	0.00405269
6	116102381	rs76275817	T	A	A	26.15	3430.6	0.0859503	0.335257	0.0854659	20109	5.54035	0.245422	3.42479	8.96275	6.97597	3.04e-12	48.6642	0.00417331
6	116058149	rs9488764	A	G	G	28	3939.3	0.0986448	0.358974	0.098139	20109	5.38316	0.241346	3.35431	8.63916	6.97453	3.07e-12	48.644	0.00404971
6	117853252	rs11153669	T	C	C	49.05	9845.7	0.246028	0.628846	0.245284	20109	5.19483	0.237817	3.25943	8.27945	6.92829	4.26e-12	48.0012	0.00278064
6	116496164	rs1204779	G	A	A	28	3967.8	0.0993535	0.358974	0.098849	20109	5.25865	0.239722	3.28718	8.41251	6.92418	4.39e-12	47.9442	0.00434552
6	118796512	rs2516264	T	A	T	34.7501	7134.31	0.178255	0.445514	0.177736	20109	6.63441	0.273995	3.87773	11.3508	6.90623	4.98e-12	47.696	#N/A
6	122007532	rs151093026	C	T	T	27.05	3908.69	0.0978603	0.346795	0.0973766	20109	5.87266	0.257803	3.54317	9.73369	6.86689	6.56e-12	47.1543	NA
6	117671734	rs9489137	C	T	T	47.8	9975.15	0.249216	0.612821	0.248509	20109	5.24963	0.241744	3.26856	8.43143	6.85915	6.93e-12	47.048	0.00268233
6	118113934	rs72953817	A	G	G	43.5499	8501.85	0.212477	0.558332	0.211805	20109	5.11197	0.237966	3.2065	8.14978	6.85638	7.06e-12	47.0099	0.00391141
6	116098686	rs58474553	C	A	A	28.15	4192.05	0.104933	0.360898	0.104436	20109	5.04741	0.240332	3.15136	8.08424	6.736	1.63e-11	45.3737	0.00384761
6	116093701	rs6907406	G	A	A	27.1	3915.05	0.0980195	0.347436	0.0975348	20109	5.15534	0.243703	3.19754	8.31185	6.72963	1.7e-11	45.2879	0.00390483
6	116095371	rs79798413	G	A	A	27.1	3936.45	0.0985516	0.347436	0.098068	20109	5.14616	0.24365	3.19219	8.29619	6.72379	1.77e-11	45.2094	0.00388762
6	116099819	rs74898882	G	A	A	27.15	3975.55	0.0995251	0.348077	0.0990421	20109	5.15682	0.24438	3.19422	8.32528	6.71216	1.92e-11	45.0531	0.00381608
6	116100433	rs35235402	G	T	T	27.15	3981.2	0.0996656	0.348077	0.0991829	20109	5.15206	0.244361	3.19139	8.31727	6.70892	1.96e-11	45.0096	0.00380434
6	116096365	rs78430689	A	G	G	27.1	3975.8	0.09953	0.347436	0.0990483	20109	5.11542	0.243984	3.17104	8.25203	6.69002	2.23e-11	44.7563	0.00381988
6	118278856	rs56292955	C	T	T	49	10515.2	0.262673	0.628205	0.261963	20109	5.01525	0.241348	3.12505	8.04875	6.68116	2.37e-11	44.6379	0.00255378
6	119500208	rs1042800	C	A	A	35	5805.6	0.145224	0.448718	0.144634	20109	4.57582	0.228009	2.92676	7.15403	6.66985	2.56e-11	44.4869	0.00422243
6	117605749	rs929122	A	G	G	45.4004	9765.2	0.243936	0.582056	0.243278	20109	4.83461	0.237097	3.03769	7.69448	6.64622	3.01e-11	44.1722	0.00212679
6	119502074	rs11970485	T	A	A	35	5846.65	0.146244	0.448718	0.145656	20109	4.54088	0.227857	2.90528	7.09728	6.64066	3.12e-11	44.0983	0.00417988
6	119500916	rs3756943	T	C	C	35	5865.2	0.146705	0.448718	0.146119	20109	4.53236	0.227935	2.89939	7.08505	6.63016	3.35e-11	43.9591	0.00416642
6	117607220	rs728424	G	A	A	44.6003	9490.9	0.237095	0.571799	0.236445	20109	4.80216	0.236731	3.01948	7.63735	6.62807	3.4e-11	43.9313	0.00217459
6	119506043	rs760784	G	A	A	35	5864	0.146676	0.448718	0.146089	20109	4.52086	0.227689	2.89342	7.06366	6.62615	3.45e-11	43.9058	0.00415586
6	117269641	rs1406981	C	T	C	48.05	10241	0.255832	0.616025	0.255132	20109	4.84387	0.238145	3.03727	7.72506	6.62503	3.47e-11	43.891	0.00265688
6	117275529	rs7755357	C	T	C	48.05	10242.3	0.255864	0.616025	0.255164	20109	4.84346	0.238147	3.037	7.72444	6.62461	3.48e-11	43.8854	0.00265647
6	117273445	rs1741688	C	T	C	48.05	10242.1	0.255859	0.616025	0.255159	20109	4.8433	0.238151	3.03687	7.72423	6.62436	3.49e-11	43.8821	0.00265568
6	116035587	rs76932187	G	C	C	28	4188.3	0.104836	0.358974	0.104342	20109	4.90732	0.240231	3.0645	7.85831	6.62166	3.55e-11	43.8464	0.00365924
6	116087288	rs17077152	G	A	A	27.1	4017.4	0.100564	0.347436	0.100085	20109	5.01676	0.243565	3.11243	8.08623	6.62157	3.55e-11	43.8452	0.00374667
6	116087266	rs74364125	G	C	C	27.1	4043.95	0.101225	0.347436	0.100746	20109	4.99738	0.243878	3.09851	8.05994	6.59719	4.19e-11	43.5229	0.00370498
6	116087438	rs9481590	T	C	C	27.1	4053.55	0.101463	0.347436	0.100985	20109	4.98728	0.243854	3.0924	8.04327	6.58956	4.41e-11	43.4223	0.00368879
6	116065410	rs113862093	T	G	G	27.1	4081.1	0.102148	0.347436	0.101672	20109	4.96914	0.243763	3.08169	8.01259	6.57706	4.8e-11	43.2577	0.0036634
6	118879229	rs11753886	G	A	A	56.5	13117.3	0.327561	0.724359	0.32679	20109	5.41269	0.25686	3.2717	8.95474	6.57458	4.88e-11	43.2251	0.00274541
6	117977193	rs9320618	A	G	G	48	10204.4	0.254921	0.615385	0.25422	20109	4.76942	0.237617	2.99368	7.59846	6.57454	4.88e-11	43.2246	0.00241336
6	116042381	rs75970066	C	T	T	28	4243.6	0.106211	0.358974	0.10572	20109	4.84486	0.240484	3.02399	7.76214	6.56141	5.33e-11	43.0521	0.00358881
6	116034558	rs79002702	C	T	T	28.05	4248.35	0.10633	0.359615	0.105838	20109	4.82724	0.240077	3.0154	7.72775	6.55736	5.48e-11	42.999	0.00358249
6	116041681	rs78661114	G	A	A	28	4247.05	0.106297	0.358974	0.105806	20109	4.8476	0.240769	3.02401	7.77087	6.556	5.53e-11	42.9811	0.00358312
6	116074572	rs112145414	G	A	A	27.1	4093.15	0.102448	0.347436	0.101972	20109	4.95823	0.244269	3.07188	8.00292	6.55446	5.58e-11	42.9609	0.00365364
6	116041311	rs74818194	C	T	T	28	4249.75	0.106364	0.358974	0.105873	20109	4.83862	0.240636	3.0192	7.75445	6.55193	5.68e-11	42.9278	0.00358249
6	116075366	rs77338320	A	G	G	27.1	4098.85	0.10259	0.347436	0.102114	20109	4.94504	0.243966	3.06553	7.9769	6.55166	5.69e-11	42.9243	0.00364789
6	116040096	rs75050324	C	T	T	28	4250.3	0.106378	0.358974	0.105887	20109	4.83818	0.24064	3.0189	7.75381	6.55144	5.7e-11	42.9213	0.00358249
6	116040733	rs75189083	A	G	G	28	4250.3	0.106378	0.358974	0.105887	20109	4.83818	0.24064	3.0189	7.75381	6.55144	5.7e-11	42.9213	0.00358249
6	116040780	rs75630472	C	T	T	28	4250.3	0.106378	0.358974	0.105887	20109	4.83818	0.24064	3.0189	7.75381	6.55144	5.7e-11	42.9213	0.00358249
6	116042247	rs75744053	C	T	T	28	4250.4	0.10638	0.358974	0.105889	20109	4.83817	0.24064	3.01889	7.75381	6.55142	5.7e-11	42.9211	0.00358249
6	116016874	rs76350025	T	C	C	28	4246.75	0.106289	0.358974	0.105798	20109	4.81648	0.24011	3.00849	7.71101	6.54719	5.86e-11	42.8657	0.00358312
6	116035097	rs721582	T	C	C	28	4246.2	0.106276	0.358974	0.105785	20109	4.81872	0.240182	3.00946	7.7157	6.54716	5.86e-11	42.8653	0.00358249
6	116025777	rs79780762	C	G	G	28	4247.55	0.106309	0.358974	0.105818	20109	4.81621	0.240131	3.00819	7.71091	6.54637	5.9e-11	42.855	0.00358312
6	116032733	rs7449780	G	A	A	28	4246.5	0.106283	0.358974	0.105792	20109	4.81565	0.240135	3.00782	7.71006	6.54579	5.92e-11	42.8474	0.00358312
6	116038438	rs78013000	A	G	G	28	4246.6	0.106286	0.358974	0.105795	20109	4.81547	0.24013	3.00774	7.70972	6.54575	5.92e-11	42.8469	0.00358312
6	116024940	rs77469499	G	A	A	28	4249.7	0.106363	0.358974	0.105872	20109	4.81532	0.240132	3.00763	7.7095	6.54556	5.93e-11	42.8444	0.00358312
6	116013285	rs12665417	A	C	C	28	4248.45	0.106332	0.358974	0.105841	20109	4.81446	0.240129	3.00711	7.70808	6.54491	5.95e-11	42.8358	0.00358312
6	116013572	rs12662859	C	T	T	28	4248.45	0.106332	0.358974	0.105841	20109	4.81446	0.240129	3.00711	7.70808	6.54491	5.95e-11	42.8358	0.00358312
6	116017064	rs79785105	T	C	C	28	4248.5	0.106333	0.358974	0.105842	20109	4.81454	0.240133	3.00714	7.70825	6.54489	5.95e-11	42.8355	0.00358312
6	116015863	rs7770408	C	T	T	28	4248.45	0.106332	0.358974	0.105841	20109	4.81464	0.240137	3.00717	7.70849	6.54484	5.96e-11	42.8349	0.00358312
6	116028412	rs2223792	T	C	C	28	4248.55	0.106334	0.358974	0.105843	20109	4.8147	0.24014	3.0072	7.70863	6.54481	5.96e-11	42.8346	0.00358249
6	116016558	rs79819744	C	T	T	28	4248.55	0.106334	0.358974	0.105843	20109	4.81447	0.240133	3.00709	7.70814	6.54481	5.96e-11	42.8346	0.00358312
6	116017441	rs113109874	A	C	C	28	4248.55	0.106334	0.358974	0.105843	20109	4.81447	0.240133	3.00709	7.70814	6.54481	5.96e-11	42.8346	0.00358249
6	116017805	rs113037041	C	A	A	28	4248.55	0.106334	0.358974	0.105843	20109	4.81447	0.240133	3.00709	7.70814	6.54481	5.96e-11	42.8346	0.00358249
6	116018302	rs113539200	C	A	A	28	4248.55	0.106334	0.358974	0.105843	20109	4.81447	0.240133	3.00709	7.70814	6.54481	5.96e-11	42.8346	0.00358312
6	116018362	rs112221629	A	G	G	28	4248.55	0.106334	0.358974	0.105843	20109	4.81447	0.240133	3.00709	7.70814	6.54481	5.96e-11	42.8346	0.00358249
6	116018925	rs150648078	C	A	A	28	4248.55	0.106334	0.358974	0.105843	20109	4.81447	0.240133	3.00709	7.70814	6.54481	5.96e-11	42.8346	0.00358312
6	116018785	6:116018785_G_A	A	G	G	28	4248.6	0.106335	0.358974	0.105845	20109	4.81447	0.240133	3.00709	7.70815	6.54481	5.96e-11	42.8346	NA
6	116014314	rs79630261	T	C	C	28	4248.6	0.106335	0.358974	0.105845	20109	4.81447	0.240134	3.00709	7.70816	6.5448	5.96e-11	42.8344	0.00358312
6	116014365	rs80181343	A	T	T	28	4248.6	0.106335	0.358974	0.105845	20109	4.81447	0.240134	3.00709	7.70816	6.5448	5.96e-11	42.8344	0.00358312
6	116013213	rs12665402	A	G	G	28	4249	0.106345	0.358974	0.105855	20109	4.81431	0.240132	3.007	7.70788	6.54471	5.96e-11	42.8332	0.00358186
6	116027860	rs76094935	A	T	T	28	4248.95	0.106344	0.358974	0.105853	20109	4.8146	0.240142	3.00712	7.70848	6.54468	5.96e-11	42.8329	0.00358249
6	116025737	rs76353911	C	A	A	28	4248.85	0.106342	0.358974	0.105851	20109	4.81593	0.240185	3.0077	7.71127	6.54466	5.96e-11	42.8325	0.00358249
6	116013602	rs111883040	C	G	G	28	4248.85	0.106342	0.358974	0.105851	20109	4.81444	0.240138	3.00704	7.70818	6.54465	5.96e-11	42.8324	0.00358312
6	116023406	rs2223791	T	C	C	28	4248.9	0.106343	0.358974	0.105852	20109	4.81458	0.240145	3.00709	7.70852	6.54458	5.97e-11	42.8315	0.00358249
6	116023581	rs79157414	G	C	C	28	4248.9	0.106343	0.358974	0.105852	20109	4.81458	0.240145	3.00709	7.70852	6.54458	5.97e-11	42.8315	0.00358249
6	116023769	rs113082493	T	C	C	28	4248.9	0.106343	0.358974	0.105852	20109	4.81458	0.240145	3.00709	7.70852	6.54458	5.97e-11	42.8315	0.00358186
6	116014539	rs74771149	A	G	G	28	4248.95	0.106344	0.358974	0.105853	20109	4.81445	0.240142	3.00703	7.70824	6.54455	5.97e-11	42.8311	0.00358249
6	116019280	rs4427029	T	A	A	28	4249	0.106345	0.358974	0.105855	20109	4.81441	0.240141	3.00701	7.70817	6.54455	5.97e-11	42.8311	0.00358186
6	116020134	rs6917389	C	A	A	28	4249	0.106345	0.358974	0.105855	20109	4.81441	0.240141	3.00701	7.70817	6.54455	5.97e-11	42.8311	0.00358249
6	116020202	rs6917416	A	T	T	28	4249	0.106345	0.358974	0.105855	20109	4.81441	0.240141	3.00701	7.70817	6.54455	5.97e-11	42.8311	0.00358249
6	116020657	rs12660625	A	G	G	28	4249	0.106345	0.358974	0.105855	20109	4.81441	0.240141	3.00701	7.70817	6.54455	5.97e-11	42.8311	0.00358186
6	116021160	rs78014579	T	C	C	28	4249	0.106345	0.358974	0.105855	20109	4.81441	0.240141	3.00701	7.70817	6.54455	5.97e-11	42.8311	0.00358186
6	116024802	rs78941379	T	C	C	28	4249	0.106345	0.358974	0.105855	20109	4.81441	0.240141	3.00701	7.70817	6.54455	5.97e-11	42.8311	0.00358186
6	116024028	rs112541581	T	C	C	28	4249.5	0.106358	0.358974	0.105867	20109	4.81457	0.240146	3.00708	7.7085	6.54454	5.97e-11	42.8311	0.00358249
6	116030973	rs78007518	C	T	T	28	4248.1	0.106323	0.358974	0.105832	20109	4.81451	0.240145	3.00705	7.7084	6.54453	5.97e-11	42.8309	0.00358249
6	116036637	rs76860656	G	A	A	28	4247.75	0.106314	0.358974	0.105823	20109	4.81434	0.240141	3.00697	7.70806	6.54449	5.97e-11	42.8303	0.00358249
6	116024333	rs77204946	A	T	T	28	4249.2	0.10635	0.358974	0.105859	20109	4.81441	0.240145	3.00699	7.70823	6.54445	5.97e-11	42.8298	0.00358186
6	116024545	rs80119333	G	A	A	28	4249.2	0.10635	0.358974	0.105859	20109	4.81441	0.240145	3.00699	7.70823	6.54445	5.97e-11	42.8298	0.00358186
6	116029172	rs78052619	C	T	T	28	4249.9	0.106368	0.358974	0.105877	20109	4.81441	0.240147	3.00697	7.70825	6.54439	5.97e-11	42.829	0.00358249
6	116035153	rs721581	G	A	A	28	4247.45	0.106307	0.358974	0.105816	20109	4.81422	0.240147	3.00686	7.70795	6.54423	5.98e-11	42.8269	0.00358249
6	116034484	rs78008530	G	A	A	28	4247.85	0.106317	0.358974	0.105826	20109	4.81404	0.240148	3.00673	7.70769	6.54403	5.99e-11	42.8243	0.00358249
6	116036032	rs12665585	G	C	C	28	4247.95	0.106319	0.358974	0.105828	20109	4.81387	0.240144	3.00665	7.70735	6.54399	5.99e-11	42.8238	0.00358249
6	116036083	rs12665600	G	C	C	28	4247.95	0.106319	0.358974	0.105828	20109	4.81387	0.240144	3.00665	7.70735	6.54399	5.99e-11	42.8238	0.00358249
6	116036104	rs12662644	A	G	G	28	4247.95	0.106319	0.358974	0.105828	20109	4.81387	0.240144	3.00665	7.70735	6.54399	5.99e-11	42.8238	0.00358249
6	116037215	rs113041181	G	A	A	28	4247.95	0.106319	0.358974	0.105828	20109	4.81387	0.240144	3.00665	7.70735	6.54399	5.99e-11	42.8238	0.00358249
6	116033967	rs76333735	C	T	T	28	4247.9	0.106318	0.358974	0.105827	20109	4.81392	0.240149	3.00666	7.70752	6.5439	5.99e-11	42.8226	0.00358541
6	116032524	rs961319	A	G	G	28	4248	0.106321	0.358974	0.10583	20109	4.81375	0.240145	3.00657	7.70717	6.54387	5.99e-11	42.8222	0.00358249
6	116032911	rs80115848	C	G	G	28	4248	0.106321	0.358974	0.10583	20109	4.81375	0.240145	3.00657	7.70717	6.54387	5.99e-11	42.8222	0.00358249
6	116033200	rs75592699	T	G	G	28	4248	0.106321	0.358974	0.10583	20109	4.81375	0.240145	3.00657	7.70717	6.54387	5.99e-11	42.8222	0.00358249
6	116033418	rs78867665	A	T	T	28	4248	0.106321	0.358974	0.10583	20109	4.81375	0.240145	3.00657	7.70717	6.54387	5.99e-11	42.8222	0.00358249
6	116033643	rs77071378	A	G	G	28	4248	0.106321	0.358974	0.10583	20109	4.81375	0.240145	3.00657	7.70717	6.54387	5.99e-11	42.8222	0.00358249
6	116038588	rs77318069	T	C	C	28	4248	0.106321	0.358974	0.10583	20109	4.81375	0.240145	3.00657	7.70717	6.54387	5.99e-11	42.8222	0.00358249
6	116021731	rs76150069	T	C	C	28	4256.3	0.106527	0.358974	0.106036	20109	4.81132	0.240227	3.00457	7.70451	6.53953	6.17e-11	42.7655	0.00357643
6	117227284	rs11153641	T	C	C	42	8468	0.211597	0.538462	0.210962	20109	4.57283	0.232513	2.89914	7.21274	6.53782	6.24e-11	42.7431	0.00196059
6	117394544	rs3851204	G	A	A	48	10762.7	0.268803	0.615385	0.268129	20109	4.75108	0.238502	2.977	7.58238	6.534	6.4e-11	42.6932	0.00213286
6	116038328	rs76400185	A	G	G	28	4263.05	0.106695	0.358974	0.106205	20109	4.80857	0.240382	3.00194	7.70245	6.53293	6.45e-11	42.6792	0.00355184
6	116023910	rs113733512	C	T	T	28	4279.25	0.107098	0.358974	0.106608	20109	4.78131	0.239801	2.98833	7.65007	6.52506	6.8e-11	42.5764	0.0035418
6	116072312	rs79925436	G	T	T	27.1	4108.95	0.102841	0.347436	0.102365	20109	4.88804	0.243328	3.03398	7.87509	6.5212	6.97e-11	42.5261	0.00362356
6	118303607	rs17821501	A	C	C	48	10484.9	0.261895	0.615385	0.261208	20109	4.75595	0.239778	2.97261	7.60917	6.5035	7.85e-11	42.2955	0.00248337
6	117438121	rs7762412	T	C	C	48	10777.2	0.269162	0.615385	0.268489	20109	4.67278	0.237096	2.93602	7.4369	6.50266	7.89e-11	42.2845	0.00212825
6	117437970	rs12528792	A	C	C	48	10777.5	0.269169	0.615385	0.268497	20109	4.67262	0.237109	2.93585	7.43683	6.50217	7.92e-11	42.2782	0.00212842
6	117429681	rs34760032	T	C	C	48	10778.6	0.269198	0.615385	0.268525	20109	4.66948	0.237121	2.93381	7.43201	6.49901	8.09e-11	42.2371	0.00212791
6	117399688	rs11153647	G	T	T	48	10779.2	0.269212	0.615385	0.268539	20109	4.66741	0.237056	2.93287	7.42776	6.49891	8.09e-11	42.2358	0.00212709
6	117411566	rs62426716	T	A	A	48	10779.2	0.269213	0.615385	0.26854	20109	4.66734	0.237059	2.93281	7.4277	6.49876	8.1e-11	42.2338	0.00212709
6	117406247	rs61213983	C	T	T	48	10779.1	0.26921	0.615385	0.268538	20109	4.66725	0.237066	2.93272	7.42766	6.4985	8.11e-11	42.2305	0.00212709
6	117410247	rs13206131	G	A	A	48	10779.4	0.269217	0.615385	0.268544	20109	4.66725	0.237067	2.93271	7.42767	6.49847	8.11e-11	42.2301	0.00212709
6	117415543	rs1006404	A	G	G	48	10779.8	0.269228	0.615385	0.268555	20109	4.66724	0.237085	2.9326	7.42792	6.49795	8.14e-11	42.2234	0.00212791
6	117420245	rs12526085	T	C	C	48	10779.8	0.269228	0.615385	0.268555	20109	4.66724	0.237085	2.9326	7.42792	6.49795	8.14e-11	42.2234	0.00212791
6	117421353	rs7764308	T	C	C	48	10779.8	0.269228	0.615385	0.268555	20109	4.66724	0.237085	2.9326	7.42792	6.49795	8.14e-11	42.2234	0.00212791
6	117421788	rs6911465	G	A	A	48	10779.8	0.269228	0.615385	0.268555	20109	4.66724	0.237085	2.9326	7.42792	6.49795	8.14e-11	42.2234	0.00212791
6	117431508	rs17078807	C	T	T	48	10782	0.269282	0.615385	0.26861	20109	4.6573	0.236877	2.92755	7.40909	6.49465	8.32e-11	42.1805	0.00212791
6	116065646	rs146854888	G	A	A	27.1	4143.9	0.10371	0.347436	0.103236	20109	4.86457	0.243631	3.01763	7.84194	6.49335	8.39e-11	42.1636	0.00358334
6	117396024	rs62426713	G	C	C	48	10787.7	0.269425	0.615385	0.268753	20109	4.62331	0.236347	2.9092	7.34736	6.47823	9.28e-11	41.9675	0.00212662
6	117395922	rs62426712	G	T	T	48	10787.8	0.269428	0.615385	0.268756	20109	4.6233	0.236347	2.9092	7.34736	6.47822	9.28e-11	41.9673	0.00212662
6	116009254	rs76232584	T	G	G	27.6501	4260.55	0.106624	0.354488	0.106142	20109	4.77442	0.241497	2.97412	7.66449	6.47326	9.59e-11	41.9031	0.00357871
6	116008979	rs76170438	A	G	G	27.6501	4263.65	0.106701	0.354488	0.106219	20109	4.77309	0.241558	2.97293	7.66328	6.47047	9.77e-11	41.8669	0.00357871
6	116008361	rs78019367	G	C	C	27.6501	4263.75	0.106703	0.354488	0.106222	20109	4.7731	0.241562	2.97291	7.66335	6.47037	9.78e-11	41.8657	0.00357871
6	116007352	rs12662270	G	C	C	27.6501	4265.4	0.106744	0.354488	0.106263	20109	4.77299	0.241564	2.97283	7.6632	6.47021	9.79e-11	41.8637	0.00357682
6	116011657	rs76703847	G	A	A	27.6501	4251.7	0.106404	0.354488	0.105922	20109	4.74515	0.240965	2.95896	7.60956	6.46202	1.03e-10	41.7577	0.00358249
6	116011847	rs6911521	G	C	C	27.6501	4251.85	0.106408	0.354488	0.105925	20109	4.74431	0.240967	2.95843	7.60824	6.46125	1.04e-10	41.7477	0.00358249
6	116010794	rs12663187	T	G	G	27.6501	4252.75	0.10643	0.354488	0.105948	20109	4.7444	0.240997	2.95831	7.60884	6.46051	1.04e-10	41.7382	0.00358249
6	116010623	rs12661645	C	T	T	27.6501	4253.2	0.106441	0.354488	0.105959	20109	4.74426	0.240999	2.95822	7.60865	6.46034	1.04e-10	41.736	0.00358249
6	117393105	rs494211	A	G	G	49	11167.8	0.2789	0.628205	0.278221	20109	4.67634	0.238903	2.92787	7.46897	6.45666	1.07e-10	41.6885	0.00203723
6	117392771	rs497122	A	T	T	49	11168	0.278904	0.628205	0.278225	20109	4.676	0.238897	2.92769	7.46834	6.45651	1.07e-10	41.6865	0.00203723
6	117390783	rs1537612	A	G	G	49	11185.9	0.279349	0.628205	0.278671	20109	4.68446	0.239202	2.93123	7.48633	6.45584	1.08e-10	41.6779	0.00203096
6	117394655	rs569578	G	A	A	49	11165.6	0.278844	0.628205	0.278165	20109	4.6731	0.238833	2.92625	7.46277	6.45567	1.08e-10	41.6756	0.00203783
6	117394450	rs571392	A	G	G	49	11168.4	0.278915	0.628205	0.278236	20109	4.67333	0.238846	2.92631	7.46332	6.45551	1.08e-10	41.6737	0.00203723
6	117391585	rs550159	G	C	C	49	11175.3	0.279086	0.628205	0.278408	20109	4.66924	0.238873	2.9236	7.45719	6.45112	1.11e-10	41.617	0.00203164
6	117399451	rs591538	G	A	A	49	11166.7	0.278873	0.628205	0.278194	20109	4.61235	0.237615	2.8951	7.34819	6.43366	1.25e-10	41.392	0.00203827
6	117400763	rs2456997	G	A	A	49	11167.7	0.278898	0.628205	0.278219	20109	4.61249	0.237621	2.89516	7.34851	6.43363	1.25e-10	41.3917	0.00203827
6	117399006	rs607164	G	C	C	49	11170.5	0.278966	0.628205	0.278287	20109	4.61232	0.237626	2.89502	7.3483	6.43336	1.25e-10	41.3881	0.00203767
6	117397071	rs488839	G	A	A	49	11177.3	0.279137	0.628205	0.278459	20109	4.56666	0.236871	2.8706	7.2648	6.41185	1.44e-10	41.1118	0.00203783
6	117398496	rs6568971	G	A	A	49	11177	0.279129	0.628205	0.27845	20109	4.56653	0.236878	2.87048	7.2647	6.41153	1.44e-10	41.1077	0.00203827
6	117397170	rs625602	G	A	A	49	11177.8	0.27915	0.628205	0.278472	20109	4.56647	0.236882	2.87042	7.26466	6.41138	1.44e-10	41.1057	0.00203783
6	117394882	rs666591	T	C	C	49	11178	0.279154	0.628205	0.278475	20109	4.56627	0.236891	2.87025	7.26447	6.41095	1.45e-10	41.1003	0.00203783
6	117395847	rs652308	C	T	T	49	11181.3	0.279236	0.628205	0.278558	20109	4.56657	0.236904	2.87037	7.26513	6.41088	1.45e-10	41.0994	0.00203723
6	116943504	rs784128	T	G	G	50.05	11517	0.287609	0.641667	0.286921	20109	4.6334	0.239894	2.89536	7.41478	6.39154	1.64e-10	40.8518	0.00230451
6	116942787	rs784126	G	T	T	50.05	11533	0.288005	0.641667	0.287318	20109	4.62061	0.239785	2.88798	7.39273	6.38292	1.74e-10	40.7417	0.00229986
6	117713210	rs9481704	C	T	T	48.95	11200	0.279699	0.627564	0.279023	20109	4.5701	0.238712	2.86242	7.29655	6.36555	1.95e-10	40.5202	0.00209413
6	116940923	rs784125	C	T	T	51.05	11899.2	0.297137	0.654487	0.296442	20109	4.6377	0.241924	2.88654	7.45124	6.34175	2.27e-10	40.2178	0.00223156
6	114571010	rs34920420	G	C	C	32.1001	5629.75	0.140779	0.41154	0.140253	20109	4.41091	0.234325	2.78657	6.9821	6.33343	2.4e-10	40.1124	0.00171918
6	116912735	rs4142086	A	C	A	46.1	10127.6	0.252964	0.591025	0.252307	20109	4.38854	0.234139	2.77345	6.94416	6.31674	2.67e-10	39.9012	0.00205073
6	116923749	rs6912594	T	C	T	46.1	10127.6	0.252964	0.591025	0.252307	20109	4.38854	0.234139	2.77345	6.94416	6.31673	2.67e-10	39.9011	0.00205073
6	116924649	rs9320572	A	G	A	46.1	10127.6	0.252964	0.591025	0.252307	20109	4.38854	0.234139	2.77345	6.94416	6.31673	2.67e-10	39.9011	0.00205073
6	116914951	rs1964137	A	G	A	46.1	10127.7	0.252965	0.591025	0.252308	20109	4.38854	0.23414	2.77345	6.94417	6.31673	2.67e-10	39.9011	0.00205073
6	116908586	rs4946184	G	A	G	46.1	10127.8	0.252968	0.591025	0.252311	20109	4.38854	0.23414	2.77345	6.94417	6.31673	2.67e-10	39.901	0.00205073
6	116918611	rs1062353	G	A	G	46.1	10128.3	0.252981	0.591025	0.252324	20109	4.38858	0.234142	2.77346	6.94426	6.31671	2.67e-10	39.9008	0.00205055
6	116919204	rs6915260	T	G	T	46.1	10128.2	0.252978	0.591025	0.252321	20109	4.38859	0.234142	2.77347	6.94428	6.31671	2.67e-10	39.9008	0.00205073
6	116915018	rs3925583	C	G	C	46.1	10131.1	0.253051	0.591025	0.252394	20109	4.38659	0.234159	2.77211	6.94133	6.31432	2.71e-10	39.8706	0.00204646
6	116931355	rs784121	A	G	G	46.1	10135.6	0.253162	0.591025	0.252505	20109	4.38345	0.234101	2.77044	6.93559	6.3128	2.74e-10	39.8515	0.00205073
6	116899322	rs7757967	C	G	C	46.1	10131.7	0.253066	0.591025	0.252409	20109	4.38508	0.234163	2.77113	6.93902	6.31272	2.74e-10	39.8505	0.00204646
6	116901640	rs1321534	G	A	G	46.1	10131.7	0.253066	0.591025	0.252409	20109	4.38508	0.234163	2.77113	6.93902	6.31272	2.74e-10	39.8505	0.00204646
6	116934644	rs784122	C	T	T	46.1	10139.6	0.253261	0.591025	0.252605	20109	4.38193	0.234146	2.76924	6.9338	6.31012	2.79e-10	39.8176	0.00205037
6	117716273	rs3798385	C	A	A	49	11270.1	0.281444	0.628205	0.28077	20109	4.44642	0.236814	2.79533	7.07273	6.30071	2.96e-10	39.699	0.00206195
6	115617580	rs1412033	G	A	A	38.8	7487.5	0.187138	0.497437	0.186535	20109	4.26044	0.230461	2.71197	6.69304	6.28901	3.19e-10	39.5517	0.00268088
6	114596121	rs1323049	G	A	A	34.5002	6394	0.159841	0.44231	0.159292	20109	4.28431	0.23152	2.72151	6.74452	6.28438	3.29e-10	39.4935	0.00289336
6	119496442	rs56690049	G	T	T	36	6669.8	0.166736	0.461538	0.166163	20109	4.16472	0.227498	2.66648	6.50478	6.27103	3.59e-10	39.3259	0.00345609
6	116898416	rs7752566	A	C	A	46	10134	0.25312	0.589744	0.252466	20109	4.3102	0.232995	2.73005	6.80492	6.27045	3.6e-10	39.3185	0.00204948
6	119322992	rs4946386	C	T	T	49.55	11652.3	0.290961	0.635257	0.290291	20109	4.44213	0.238682	2.78244	7.09182	6.24737	4.17e-10	39.0297	0.00252073
6	116985976	rs1547615	T	G	G	37.3	7460.45	0.186428	0.478206	0.185861	20109	4.43265	0.23836	2.77825	7.07221	6.24685	4.19e-10	39.0231	0.00255535
6	119494604	rs80189270	A	G	G	36	6730.3	0.168241	0.461538	0.167671	20109	4.12348	0.227611	2.6395	6.44179	6.22422	4.84e-10	38.7409	0.00339594
6	119494199	rs4140634	T	C	C	36	6730	0.168233	0.461538	0.167663	20109	4.12124	0.227536	2.63845	6.43735	6.22388	4.85e-10	38.7367	0.00339633
6	119338585	rs9489577	A	C	A	55.95	14109.3	0.352212	0.717308	0.351502	20109	4.82274	0.253623	2.93366	7.92827	6.20347	5.52e-10	38.483	0.00225785
6	119340881	rs3756939	T	C	T	55.95	14115.4	0.352362	0.717308	0.351653	20109	4.82283	0.253704	2.93325	7.92967	6.20157	5.59e-10	38.4594	0.00225773
6	117681963	rs7738672	T	C	C	51.1	12509	0.3123	0.655129	0.311634	20109	4.70533	0.249872	2.88336	7.6786	6.19795	5.72e-10	38.4145	0.00173694
6	117688267	rs3798381	G	A	A	50.95	12211.4	0.304897	0.653205	0.30422	20109	4.51147	0.243303	2.80039	7.26805	6.19238	5.93e-10	38.3456	0.001837
6	117687750	rs9387466	C	T	T	50.95	12213.9	0.304959	0.653205	0.304282	20109	4.51092	0.243333	2.79988	7.26759	6.1911	5.97e-10	38.3297	0.00183533
6	114581582	rs6568834	T	C	C	33.5002	6305.85	0.157625	0.42949	0.157096	20109	4.15742	0.23303	2.6331	6.56415	6.11464	9.68e-10	37.3888	0.0028236
6	114581460	rs6901267	G	A	A	33.5002	6310.2	0.157733	0.42949	0.157205	20109	4.15553	0.233058	2.63177	6.56153	6.11196	9.84e-10	37.3561	0.00282155
6	119049225	rs12196898	G	A	A	49.85	12039.2	0.300588	0.639102	0.29993	20109	4.33362	0.240151	2.70666	6.93854	6.10617	1.02e-09	37.2853	0.00167726
6	119048684	rs3734380	G	A	A	49.85	12040.8	0.300627	0.639102	0.299969	20109	4.33179	0.240155	2.7055	6.93565	6.10432	1.03e-09	37.2628	0.00167691
6	117190742	rs168127	G	C	C	56	14152.7	0.353292	0.717949	0.352583	20109	4.71016	0.253916	2.86353	7.74765	6.10328	1.04e-09	37.25	0.00210908
6	117176728	rs339304	C	T	T	56	14155.5	0.353363	0.717949	0.352654	20109	4.70207	0.25376	2.85949	7.73196	6.10027	1.06e-09	37.2132	0.00210748
6	119050581	rs12190347	G	A	A	49.85	12042.2	0.300663	0.639102	0.300005	20109	4.28383	0.239065	2.68126	6.84423	6.08556	1.16e-09	37.034	0.00167819
6	119054231	rs1973361	C	T	T	49.85	12046.4	0.300766	0.639102	0.300108	20109	4.28105	0.239026	2.67973	6.83927	6.08386	1.17e-09	37.0133	0.00167805
6	117716199	rs3798384	T	C	C	51	12416	0.309986	0.653846	0.309317	20109	4.30981	0.240757	2.6886	6.90861	6.06793	1.3e-09	36.8197	0.00176966
6	119083904	rs62424027	G	A	A	46.5504	10851.4	0.270972	0.596799	0.270339	20109	4.27184	0.239846	2.66967	6.83553	6.05407	1.41e-09	36.6518	0.00199699
6	119082521	rs12055549	T	G	G	46.5504	10852.4	0.270996	0.596799	0.270363	20109	4.27185	0.239882	2.66949	6.83603	6.05317	1.42e-09	36.6409	0.00199749
6	119078267	rs62424022	G	A	A	46.5504	10896.2	0.272085	0.596799	0.271454	20109	4.26531	0.240266	2.6634	6.83071	6.03711	1.57e-09	36.4467	0.00197452
6	117180881	rs97457	C	T	T	56	14361.9	0.358495	0.717949	0.357796	20109	4.61349	0.253813	2.80533	7.58709	6.02406	1.7e-09	36.2892	0.00203832
6	118361568	rs9372495	C	T	C	63	17012	0.424561	0.807692	0.423817	20109	5.63247	0.287399	3.20675	9.89313	6.01446	1.8e-09	36.1737	0.00182256
6	118364263	rs7741789	A	T	A	62.95	17011.7	0.424552	0.807051	0.423809	20109	5.625	0.287337	3.20288	9.8788	6.01113	1.84e-09	36.1337	0.00182284
6	118362461	rs4463293	A	G	A	62.95	17012	0.424561	0.807051	0.423818	20109	5.62501	0.28734	3.20287	9.87888	6.01108	1.84e-09	36.1331	0.00182313
6	118381622	rs4588716	T	C	C	62.95	17023.9	0.424856	0.807051	0.424113	20109	5.62408	0.287607	3.20066	9.88242	6.00492	1.91e-09	36.059	0.00181816
6	118387296	rs9942473	T	C	C	62.95	17027.4	0.424943	0.807051	0.4242	20109	5.62411	0.287624	3.20057	9.8828	6.00458	1.92e-09	36.055	0.00181647
6	118366945	rs4332012	C	T	C	62.95	17027.3	0.424942	0.807051	0.424199	20109	5.61252	0.287329	3.19583	9.85674	6.00357	1.93e-09	36.0428	0.00181812
6	118372585	rs4275092	G	A	G	62.95	17027.5	0.424947	0.807051	0.424204	20109	5.61357	0.287387	3.19606	9.8597	6.00301	1.94e-09	36.0362	0.00181631
6	118368016	rs7745316	T	C	T	62.95	17026.5	0.42492	0.807051	0.424178	20109	5.61056	0.287311	3.19482	9.85292	6.00274	1.94e-09	36.0328	0.00181735
6	118369929	rs7773823	A	G	A	62.95	17047	0.425431	0.807051	0.42469	20109	5.61213	0.287544	3.19426	9.86019	5.99885	1.99e-09	35.9862	0.00181216
6	119047150	rs13214336	T	C	C	49.55	11504.2	0.287278	0.635256	0.286602	20109	4.18961	0.238918	2.62305	6.69176	5.99624	2.02e-09	35.9549	0.00242334
6	119517983	rs4590306	G	A	A	53	13300	0.332016	0.679487	0.33134	20109	4.33019	0.244484	2.68165	6.99217	5.99471	2.04e-09	35.9366	0.00236013
6	117629663	rs663474	T	C	T	48.7501	12195.6	0.304451	0.625001	0.303828	20109	4.4091	0.247908	2.71226	7.16753	5.98477	2.17e-09	35.8175	0.00159089
6	117095962	rs596616	T	A	T	56.6501	15012.9	0.374697	0.726283	0.374013	20109	4.76746	0.261046	2.85815	7.95224	5.98291	2.19e-09	35.7952	0.00188525
6	117101474	rs601200	C	G	C	56.6501	15012.1	0.374678	0.726283	0.373995	20109	4.76425	0.260973	2.85663	7.94576	5.98201	2.2e-09	35.7844	0.00188684
6	119294577	rs9387621	C	T	T	51.6501	12947.1	0.323209	0.662181	0.32255	20109	4.27983	0.243161	2.65735	6.89296	5.97924	2.24e-09	35.7513	0.00233228
6	119522306	rs9387641	T	C	C	52.85	13319.4	0.332494	0.677565	0.331824	20109	4.33824	0.245435	2.68163	7.01825	5.97904	2.24e-09	35.7489	0.0023529
6	119298837	rs12527291	G	T	T	51.6501	12950.2	0.323284	0.662181	0.322626	20109	4.27573	0.243072	2.65526	6.88515	5.97746	2.27e-09	35.73	0.00233157
6	121250087	rs9387907	T	C	C	22.1	3378.7	0.0845591	0.283333	0.0841729	20109	4.5902	0.254977	2.7848	7.56604	5.97671	2.28e-09	35.721	0.00291147
6	121247101	rs4504498	T	C	T	22.1	3380.75	0.0846101	0.283333	0.0842239	20109	4.57686	0.2546	2.77877	7.53848	5.97414	2.31e-09	35.6903	0.00290146
6	121247317	rs4946525	T	C	T	22.1	3380.85	0.0846126	0.283333	0.0842264	20109	4.57674	0.2546	2.77869	7.53828	5.97402	2.31e-09	35.6889	0.00290146
6	121252677	rs4946527	A	C	A	22.1	3380.65	0.0846076	0.283333	0.0842215	20109	4.56929	0.25456	2.77439	7.52542	5.96857	2.39e-09	35.6238	0.00290354
6	119060803	rs62424005	T	G	G	48.7003	11870.7	0.296369	0.624363	0.295731	20109	4.13664	0.238129	2.59389	6.59696	5.96266	2.48e-09	35.5533	0.00174629
6	119834816	rs12212187	C	T	T	24.0501	3706.4	0.0927557	0.308335	0.0923368	20109	4.53951	0.253757	2.76065	7.46461	5.96169	2.5e-09	35.5417	0.00372111
6	119329387	rs12527363	G	A	A	51.55	12951.1	0.323304	0.660898	0.322648	20109	4.25196	0.242935	2.64121	6.84504	5.9579	2.55e-09	35.4966	0.00232572
6	119323987	rs3756940	A	T	T	51.55	12955.5	0.323414	0.660898	0.322758	20109	4.25129	0.242934	2.6408	6.84395	5.95727	2.56e-09	35.489	0.00232486
6	119065948	6:119065948_G_A	A	G	G	48.7003	11867	0.296277	0.624363	0.295639	20109	4.12025	0.237697	2.58581	6.56525	5.95681	2.57e-09	35.4836	NA
6	119319052	rs72970476	C	G	G	51.55	12954.1	0.323379	0.660898	0.322723	20109	4.25073	0.242946	2.64039	6.8432	5.95644	2.58e-09	35.4792	0.00232572
6	119063237	rs62424006	C	T	T	48.7003	11867.7	0.296294	0.624363	0.295657	20109	4.11232	0.237508	2.58178	6.55019	5.95342	2.63e-09	35.4432	0.00174638
6	117624598	rs210966	C	G	C	48.4501	12107.4	0.302249	0.621155	0.301629	20109	4.33074	0.24665	2.67062	7.02281	5.94258	2.81e-09	35.3142	0.00160476
6	117626302	rs523206	T	C	T	48.4501	12122.7	0.302629	0.621155	0.30201	20109	4.32491	0.246618	2.66719	7.01291	5.93788	2.89e-09	35.2584	0.00159939
6	116774107	rs9374603	T	G	G	42	9240.1	0.230795	0.538462	0.230197	20109	3.92656	0.230423	2.49963	6.16807	5.93588	2.92e-09	35.2346	0.00174158
6	116773565	rs10872144	C	T	T	42	9240.9	0.230814	0.538462	0.230217	20109	3.92646	0.230426	2.49955	6.16795	5.93569	2.93e-09	35.2324	0.00174158
6	116775669	rs9400913	T	C	C	42	9237.5	0.23073	0.538462	0.230132	20109	3.92163	0.230293	2.49713	6.15875	5.93377	2.96e-09	35.2096	0.00174012
6	118360743	rs4946318	G	C	G	61	16553.7	0.413115	0.782051	0.412398	20109	5.11324	0.276022	2.97677	8.78308	5.91196	3.38e-09	34.9512	0.00167257
6	116772664	rs9384978	T	C	C	42	9281.95	0.231835	0.538462	0.231239	20109	3.90224	0.230517	2.48369	6.13099	5.9065	3.49e-09	34.8868	0.00172737
6	118287693	rs9489290	C	T	T	50	12294.2	0.306932	0.641026	0.306283	20109	4.13663	0.240867	2.58	6.63243	5.89488	3.75e-09	34.7497	0.00200704
6	118362695	rs4510704	G	A	G	60.95	16559.8	0.413268	0.78141	0.412552	20109	5.05746	0.274965	2.95041	8.66928	5.8948	3.75e-09	34.7487	0.00167286
6	118362704	rs4342457	C	G	C	60.95	16560.1	0.413275	0.78141	0.41256	20109	5.05726	0.27496	2.95032	8.66886	5.89476	3.75e-09	34.7481	0.00167286
6	119489609	rs144629919	C	T	T	34.3503	6715.25	0.167825	0.440389	0.167296	20109	3.87462	0.230186	2.46771	6.08364	5.88415	4e-09	34.6232	0.00340483
6	119493506	rs79295874	C	A	A	34.3503	6715.2	0.167824	0.440389	0.167294	20109	3.87389	0.230165	2.46735	6.08224	5.88386	4.01e-09	34.6198	0.00340444
6	119493633	rs56017391	T	C	C	34.3503	6715.3	0.167827	0.440389	0.167297	20109	3.87389	0.230165	2.46734	6.08224	5.88385	4.01e-09	34.6197	0.00340444
6	117673636	rs2354341	A	T	T	46.15	11492.4	0.286901	0.591666	0.286309	20109	4.16985	0.242762	2.59108	6.71058	5.88181	4.06e-09	34.5957	0.00163735
6	119491960	rs17626313	A	T	T	34.3503	6722.6	0.168008	0.440389	0.167479	20109	3.87333	0.230239	2.46663	6.08224	5.88135	4.07e-09	34.5902	0.00340405
6	119491063	rs75287119	C	T	T	34.3503	6728.05	0.168144	0.440389	0.167615	20109	3.86301	0.230099	2.46074	6.06438	5.87333	4.27e-09	34.496	0.00339006
6	120173228	rs12215199	A	G	G	27.15	4923.05	0.123084	0.348076	0.122647	20109	4.28033	0.247988	2.63263	6.95929	5.86332	4.54e-09	34.3785	0.00213605
6	120149589	rs12204698	C	T	T	27.15	4923.75	0.123102	0.348076	0.122664	20109	4.28239	0.24823	2.63265	6.96595	5.85953	4.64e-09	34.3341	0.00237287
6	118291719	rs6935258	C	T	T	50.05	12419.2	0.310043	0.641667	0.309398	20109	4.0968	0.241047	2.55426	6.5709	5.85034	4.91e-09	34.2265	0.00204829
6	118294848	rs13211121	C	T	T	50.05	12420.4	0.310071	0.641667	0.309427	20109	4.09716	0.241064	2.5544	6.57169	5.85029	4.91e-09	34.2259	0.00204745
6	121217177	rs9387903	C	T	T	22.1	3343.65	0.0836876	0.283333	0.0832997	20109	4.3973	0.253594	2.67502	7.22846	5.84002	5.22e-09	34.1058	0.00309734
6	118281878	rs5002415	T	C	C	50	12415	0.309936	0.641026	0.309292	20109	4.07157	0.240533	2.54109	6.52385	5.83716	5.31e-09	34.0724	0.00204542
6	118286022	rs34729097	C	T	T	50	12427.2	0.310239	0.641026	0.309596	20109	4.06948	0.240676	2.53907	6.52234	5.83155	5.49e-09	34.007	0.00204528
6	119111683	rs62424030	C	T	T	45.2496	10720.9	0.267695	0.580123	0.267088	20109	3.96641	0.236464	2.49528	6.30486	5.82693	5.65e-09	33.9532	0.00231694
6	118003579	rs34928052	A	G	A	54.85	14724	0.367468	0.703206	0.366816	20109	4.42473	0.255564	2.68133	7.30169	5.81933	5.91e-09	33.8646	0.00184045
6	116004415	6:116004415_G_A	A	G	G	35.6001	7431.85	0.185674	0.456412	0.185148	20109	3.84096	0.23126	2.44113	6.04351	5.8191	5.92e-09	33.8619	NA
6	117998601	rs4368845	T	C	T	54.8	14706.9	0.367043	0.702565	0.366391	20109	4.4126	0.255409	2.67479	7.27947	5.8121	6.17e-09	33.7805	0.00184368
6	118278443	rs9481751	G	C	C	50	12501.4	0.312085	0.641026	0.311446	20109	4.05512	0.241053	2.52825	6.50412	5.80778	6.33e-09	33.7304	0.0020217
6	118002336	rs4132566	G	A	G	54.85	14749.2	0.368095	0.703206	0.367444	20109	4.41164	0.255618	2.67311	7.28085	5.8065	6.38e-09	33.7155	0.001832
6	117999695	rs12190216	T	C	T	54.8	14738.5	0.367828	0.702565	0.367177	20109	4.39674	0.25543	2.66506	7.2536	5.79752	6.73e-09	33.6112	0.00183286
6	118006068	rs3924604	A	C	A	54.75	14745.3	0.367996	0.701923	0.367347	20109	4.38328	0.255247	2.65786	7.22878	5.78968	7.05e-09	33.5204	0.00183029
6	117109229	rs645426	T	C	T	55.7001	15068	0.376043	0.714104	0.375386	20109	4.42124	0.256869	2.67237	7.31462	5.78669	7.18e-09	33.4858	0.00179783
6	119043020	rs11961965	T	C	C	48.95	11772.1	0.293923	0.627564	0.293275	20109	3.97411	0.238738	2.489	6.34532	5.77956	7.49e-09	33.4033	0.00213991
6	118311819	rs7744988	G	T	G	49.05	12165.3	0.303705	0.628846	0.303073	20109	3.96653	0.23888	2.48357	6.33499	5.76814	8.01e-09	33.2715	0.00206966
6	118332160	rs34358304	T	A	A	49	12127.3	0.302757	0.628205	0.302125	20109	3.95896	0.238555	2.48041	6.31887	5.76799	8.02e-09	33.2697	0.00208564
6	118312986	rs4113075	G	A	G	49.05	12165.5	0.303709	0.628846	0.303077	20109	3.96641	0.238883	2.48347	6.33483	5.76792	8.03e-09	33.269	0.00206966
6	118329320	rs13198431	C	T	T	49	12130.7	0.302841	0.628205	0.302209	20109	3.95639	0.238529	2.47892	6.31445	5.76589	8.12e-09	33.2455	0.00208436
6	118326206	rs17079625	G	T	T	49	12134.7	0.302941	0.628205	0.302309	20109	3.95279	0.238499	2.47681	6.30834	5.76279	8.27e-09	33.2097	0.0020845
6	118327620	rs9968789	A	C	C	49	12141.8	0.303117	0.628205	0.302485	20109	3.9542	0.238649	2.47697	6.31242	5.76067	8.38e-09	33.1854	0.00208478
6	114998346	rs17076291	G	A	A	29.95	5603.75	0.140079	0.383975	0.139605	20109	3.87296	0.235072	2.44315	6.13956	5.76002	8.41e-09	33.1779	0.00222443
6	114577373	rs7746450	A	T	T	32.1001	6309	0.157668	0.41154	0.157175	20109	3.85039	0.23422	2.43297	6.09359	5.75602	8.61e-09	33.1318	0.00133271
6	119044453	rs10499087	T	C	C	49	11793	0.294445	0.628205	0.293797	20109	3.91159	0.237042	2.458	6.22478	5.75401	8.71e-09	33.1087	0.00213572
6	114572279	rs1040258	A	G	G	32.1501	6324.15	0.158046	0.412181	0.157552	20109	3.83536	0.233669	2.42609	6.06326	5.75285	8.78e-09	33.0952	0.00133121
6	118017166	rs12202619	T	C	T	54	14487.5	0.361568	0.692308	0.360925	20109	4.27658	0.252687	2.6062	7.01753	5.7508	8.88e-09	33.0716	0.00184219
6	118021822	rs12208173	A	G	A	54	14487.5	0.361568	0.692308	0.360925	20109	4.27658	0.252687	2.6062	7.01753	5.7508	8.88e-09	33.0716	0.00184219
6	119517593	rs932337	G	C	C	51.6003	13309.6	0.332219	0.661543	0.331579	20109	4.01489	0.241729	2.49985	6.44813	5.75027	8.91e-09	33.0656	0.00235944
6	120210966	rs75564032	A	G	G	26.7	4905.55	0.122638	0.342307	0.122211	20109	4.18611	0.249	2.56958	6.81963	5.75008	8.92e-09	33.0635	0.00214892
6	120198707	rs12197790	A	G	G	26.7	4907.15	0.122678	0.342307	0.122251	20109	4.18419	0.248956	2.56862	6.81591	5.74926	8.96e-09	33.0539	0.00215026
6	119513204	rs4946404	C	T	T	51.6003	13319.5	0.332467	0.661543	0.331827	20109	4.01559	0.241822	2.49983	6.45043	5.74881	8.99e-09	33.0488	0.00235808
6	120208184	rs28416426	A	T	T	26.7	4907.5	0.122686	0.342307	0.12226	20109	4.18333	0.248959	2.56808	6.81453	5.74837	9.01e-09	33.0438	0.00214892
6	120186715	rs77176648	C	G	G	26.7	4909.95	0.122747	0.342307	0.122321	20109	4.18178	0.248949	2.56717	6.81188	5.7471	9.08e-09	33.0292	0.00214758
6	118023316	rs1541317	T	G	T	54	14503.1	0.361956	0.692308	0.361314	20109	4.27264	0.252798	2.60324	7.01259	5.74464	9.21e-09	33.0009	0.00183914
6	118054615	rs658481	T	C	C	54	14489.5	0.361618	0.692308	0.360975	20109	4.24612	0.251876	2.59176	6.95648	5.74094	9.42e-09	32.9584	0.00176345
6	118039508	rs473494	A	G	G	54	14489.9	0.361628	0.692308	0.360985	20109	4.24359	0.251822	2.59049	6.95159	5.73982	9.48e-09	32.9455	0.00176302
6	118052432	rs565122	T	G	G	54	14491.6	0.361669	0.692308	0.361026	20109	4.24469	0.251872	2.59091	6.95408	5.73969	9.48e-09	32.9441	0.0017626
6	119046737	rs13197830	G	T	T	49	11811.8	0.294913	0.628205	0.294265	20109	3.90113	0.237186	2.45074	6.20989	5.73923	9.51e-09	32.9387	0.00212969
6	118016513	rs12200948	T	C	T	54	14513.9	0.362225	0.692308	0.361583	20109	4.26296	0.252723	2.59772	6.99568	5.73735	9.62e-09	32.9172	0.00183326
6	118055047	rs656673	T	A	A	54	14508	0.362077	0.692308	0.361435	20109	4.2414	0.25199	2.5883	6.9503	5.73392	9.81e-09	32.8779	0.00176069
6	118050864	rs523840	T	A	A	54	14505.6	0.362017	0.692308	0.361375	20109	4.23977	0.251945	2.58754	6.94701	5.73343	9.84e-09	32.8723	0.00176016
6	118049312	rs580435	G	A	A	54	14505.7	0.362019	0.692308	0.361378	20109	4.2396	0.25194	2.58746	6.94667	5.73338	9.84e-09	32.8717	0.00176016
6	118036169	rs646459	G	A	A	54	14506.4	0.362038	0.692308	0.361396	20109	4.23948	0.251939	2.58739	6.94646	5.73329	9.85e-09	32.8707	0.00175953
6	118037039	rs632241	T	A	A	54	14505.9	0.362024	0.692308	0.361383	20109	4.23948	0.251939	2.58739	6.94645	5.73329	9.85e-09	32.8706	0.00176006
6	119346010	rs1775613	T	C	T	57.65	15731.4	0.392587	0.739103	0.391913	20109	4.39335	0.25821	2.64854	7.2876	5.73211	9.92e-09	32.8571	0.00192304
6	119045545	rs12661563	T	C	C	49	11850.5	0.295874	0.628205	0.295228	20109	3.88863	0.237205	2.44279	6.19021	5.72524	1.03e-08	32.7783	0.00211481
6	116849485	rs1741819	G	A	G	48	11945.2	0.298205	0.615385	0.297588	20109	3.86517	0.236438	2.43171	6.14363	5.71821	1.08e-08	32.698	0.00180204
6	114996281	rs939746	G	A	A	30	5624	0.140584	0.384615	0.14011	20109	3.78949	0.233121	2.39965	5.9843	5.71477	1.1e-08	32.6586	0.00222304
6	115004898	rs2947944	T	C	T	32.4	6539.85	0.163416	0.415385	0.162926	20109	3.78622	0.23298	2.39825	5.97749	5.71453	1.1e-08	32.6559	0.00213042
6	119046017	rs11153774	C	T	T	49.55	12046.3	0.300757	0.635256	0.300107	20109	3.90428	0.238381	2.44698	6.22947	5.71384	1.1e-08	32.6479	0.00210703
6	117327722	rs2001931	G	A	A	48	11819.3	0.295074	0.615385	0.294452	20109	3.83887	0.235528	2.41948	6.09095	5.71134	1.12e-08	32.6194	0.00147599
6	117327650	rs7450398	G	A	A	48	11820.3	0.295098	0.615385	0.294476	20109	3.83806	0.235511	2.41904	6.08946	5.71084	1.12e-08	32.6137	0.00147599
6	115005281	rs2947943	G	A	G	32.4	6544.15	0.163523	0.415385	0.163033	20109	3.77928	0.232823	2.39458	5.9647	5.71048	1.13e-08	32.6095	0.00213042
6	119344529	rs2357023	C	T	C	57.95	16149.1	0.402979	0.742949	0.402318	20109	4.46157	0.261898	2.6703	7.45446	5.71024	1.13e-08	32.6069	0.00196768
6	117293648	rs62424506	C	G	G	47.95	11828.2	0.295293	0.614744	0.294672	20109	3.84077	0.235767	2.41954	6.09681	5.70764	1.15e-08	32.5772	0.00147475
6	117296410	rs55727628	G	T	T	47.95	11823.5	0.295176	0.614744	0.294555	20109	3.83956	0.23572	2.419	6.09434	5.70744	1.15e-08	32.5749	0.00147862
6	117295128	rs13196166	G	A	A	47.95	11823.9	0.295186	0.614744	0.294565	20109	3.83939	0.23572	2.4189	6.09407	5.70726	1.15e-08	32.5728	0.0014777
6	119110890	rs17826675	G	T	T	45.2496	10930	0.272894	0.580123	0.272297	20109	3.8471	0.236134	2.42179	6.11127	5.70575	1.16e-08	32.5555	NA
6	119046322	rs6929610	C	T	T	49.55	12087.7	0.301787	0.635256	0.301139	20109	3.89068	0.238391	2.43841	6.20789	5.69898	1.21e-08	32.4784	0.00209393
6	123892044	rs12193784	A	G	G	20.4001	3196.55	0.0799877	0.26154	0.0796349	20109	4.68513	0.271321	2.75279	7.9739	5.69212	1.25e-08	32.4002	0.00212321
6	119113044	rs11752609	G	A	A	45.2496	10973.9	0.273984	0.580123	0.273389	20109	3.83816	0.236346	2.41515	6.09959	5.69077	1.26e-08	32.3848	NA
6	115005818	rs2947941	T	C	T	32.3	6535.2	0.163297	0.414102	0.16281	20109	3.75375	0.232705	2.37896	5.92304	5.68426	1.31e-08	32.3108	0.00213058
6	119032454	rs11153772	T	C	C	53.5	14065.1	0.351052	0.685897	0.350401	20109	4.1801	0.251878	2.55146	6.84834	5.67869	1.36e-08	32.2476	0.00168893
6	117222162	rs339299	T	G	G	57.95	15764.8	0.393426	0.742949	0.392747	20109	4.37502	0.259985	2.62833	7.28249	5.67691	1.37e-08	32.2273	0.0016907
6	117308607	rs35832924	T	A	A	47.4	11718.6	0.292557	0.607692	0.291944	20109	3.77402	0.233972	2.38588	5.96983	5.67651	1.37e-08	32.2228	0.00186068
6	117222229	rs339300	T	C	C	57.95	15768.9	0.393528	0.742949	0.392849	20109	4.37351	0.259977	2.62747	7.27986	5.67576	1.38e-08	32.2142	0.00168836
6	119348601	rs794251	T	C	T	57.2501	15756.1	0.393192	0.733976	0.39253	20109	4.31866	0.257782	2.6057	7.15771	5.67512	1.39e-08	32.207	0.00192025
6	119032179	rs11153771	G	T	T	53.5	14076.4	0.351332	0.685897	0.350682	20109	4.17483	0.251911	2.54807	6.84016	5.67292	1.4e-08	32.1821	0.00167068
6	116397581	rs2039731	A	T	A	36.05	7755.55	0.193734	0.462179	0.193212	20109	3.67596	0.22973	2.34328	5.76656	5.6667	1.46e-08	32.1115	0.00174182
6	117289765	rs4946207	G	C	C	48.95	12241.6	0.305597	0.627564	0.304971	20109	3.82597	0.236845	2.40513	6.08617	5.66536	1.47e-08	32.0963	0.00141001
6	116387722	rs4946135	C	T	C	36.05	7758.15	0.193799	0.462179	0.193277	20109	3.67371	0.229719	2.34189	5.76291	5.66431	1.48e-08	32.0844	0.00174086
6	116386193	rs4946134	A	G	A	36.05	7756.2	0.19375	0.462179	0.193229	20109	3.6735	0.229716	2.34178	5.76254	5.66415	1.48e-08	32.0826	0.00174064
6	117293388	rs35295875	A	T	T	48.95	12248.6	0.305771	0.627564	0.305146	20109	3.82572	0.236895	2.40474	6.08637	5.66388	1.48e-08	32.0795	0.00140859
6	116384552	rs2093173	G	A	G	36.05	7757.15	0.193774	0.462179	0.193252	20109	3.67239	0.229696	2.34116	5.76058	5.66333	1.48e-08	32.0733	0.00174064
6	117324867	rs2050340	C	T	T	49	12249.3	0.305791	0.628205	0.305164	20109	3.8189	0.236648	2.40161	6.07258	5.66227	1.49e-08	32.0612	0.00140263
6	117321383	rs13195177	T	A	A	49	12248.4	0.305767	0.628205	0.305141	20109	3.81697	0.236577	2.40073	6.06866	5.66183	1.5e-08	32.0563	0.00140263
6	117321161	rs11968834	G	A	A	49	12248.5	0.30577	0.628205	0.305143	20109	3.81693	0.236578	2.4007	6.06861	5.66175	1.5e-08	32.0554	0.00140263
6	117321597	rs13198292	T	G	G	49	12249.5	0.305796	0.628205	0.305169	20109	3.8171	0.236594	2.40073	6.06908	5.66156	1.5e-08	32.0532	0.00140263
6	117322529	rs1334680	G	A	A	49	12250.7	0.305826	0.628205	0.305199	20109	3.81709	0.236597	2.40071	6.0691	5.66147	1.5e-08	32.0522	0.00140263
6	117322733	rs11965146	A	G	G	49	12250.7	0.305826	0.628205	0.305199	20109	3.81709	0.236597	2.40071	6.0691	5.66147	1.5e-08	32.0522	0.00140263
6	117323284	rs17078729	G	C	C	49	12250.7	0.305826	0.628205	0.305199	20109	3.81709	0.236597	2.40071	6.0691	5.66147	1.5e-08	32.0522	0.00140263
6	117324108	rs11963683	T	G	G	49	12250.7	0.305825	0.628205	0.305198	20109	3.81707	0.236598	2.4007	6.06908	5.66144	1.5e-08	32.052	0.00140263
6	117322374	rs1334681	T	C	C	49	12250.8	0.305828	0.628205	0.305202	20109	3.81705	0.236599	2.40068	6.06906	5.66138	1.5e-08	32.0513	0.00140263
6	117323971	rs11961091	C	G	G	49	12251.8	0.305853	0.628205	0.305227	20109	3.81694	0.236606	2.40058	6.06896	5.6611	1.5e-08	32.0481	0.00140263
6	117629650	rs663494	A	T	A	49.2001	13349.9	0.333161	0.63077	0.332582	20109	4.22996	0.254766	2.56731	6.96938	5.66084	1.51e-08	32.0451	0.00153032
6	117320463	rs13213573	T	G	G	49	12249	0.305784	0.628205	0.305157	20109	3.81497	0.236534	2.39968	6.06497	5.66064	1.51e-08	32.0428	0.0014022
6	117217382	rs339343	C	T	T	57.85	15764.1	0.393405	0.741667	0.392728	20109	4.34735	0.259623	2.61357	7.23129	5.6604	1.51e-08	32.0401	0.00169307
6	116416683	rs6933927	G	T	G	36.05	7776.25	0.194249	0.462179	0.193728	20109	3.68127	0.230258	2.34424	5.78088	5.65998	1.51e-08	32.0354	0.00172759
6	117219524	rs339347	A	C	C	57.85	15770.2	0.393558	0.741667	0.392881	20109	4.34273	0.259511	2.61136	7.22202	5.65874	1.52e-08	32.0213	0.00168855
6	116373531	rs6568920	A	G	A	36.05	7756.6	0.19376	0.462179	0.193239	20109	3.66292	0.229443	2.33628	5.74288	5.65832	1.53e-08	32.0165	0.00174086
6	114984104	rs73771390	C	T	T	29.6501	5613.35	0.14031	0.380129	0.139844	20109	3.76053	0.234106	2.37671	5.95005	5.65794	1.53e-08	32.0122	0.00222977
6	115008311	rs1402879	T	C	T	32.2	6550.95	0.163687	0.412821	0.163203	20109	3.73125	0.232765	2.36442	5.88822	5.65696	1.54e-08	32.0012	0.00212218
6	117308029	rs35481818	A	G	G	48.95	12247	0.305733	0.627564	0.305107	20109	3.81534	0.23671	2.39908	6.06766	5.65684	1.54e-08	31.9998	0.00140324
6	117307331	rs13194910	G	C	C	48.95	12247.2	0.305738	0.627564	0.305112	20109	3.81552	0.236721	2.39914	6.06807	5.65678	1.54e-08	31.9991	0.00140324
6	117311755	rs874403	T	C	C	48.95	12247.8	0.305751	0.627564	0.305126	20109	3.8153	0.236712	2.39905	6.06762	5.65675	1.54e-08	31.9988	0.00140294
6	117312382	rs1334683	A	C	C	48.95	12247.8	0.305752	0.627564	0.305127	20109	3.81531	0.236712	2.39905	6.06763	5.65675	1.54e-08	31.9988	0.00140294
6	117319747	rs10485193	T	G	G	48.95	12246.9	0.305729	0.627564	0.305103	20109	3.81326	0.236651	2.39805	6.06364	5.65594	1.55e-08	31.9896	0.0014022
6	117315023	rs11963416	A	G	G	48.95	12247.4	0.305743	0.627564	0.305117	20109	3.81325	0.236651	2.39805	6.06364	5.65593	1.55e-08	31.9896	0.0014022
6	117313030	rs13197405	G	T	T	48.95	12247.5	0.305745	0.627564	0.30512	20109	3.81321	0.236653	2.39802	6.06359	5.65585	1.55e-08	31.9887	0.00140251
6	117313217	rs13197353	A	T	T	48.95	12247.5	0.305745	0.627564	0.30512	20109	3.81321	0.236653	2.39802	6.06359	5.65585	1.55e-08	31.9887	0.0014022
6	117314106	rs2883129	A	G	G	48.95	12247.5	0.305745	0.627564	0.30512	20109	3.81321	0.236653	2.39802	6.06359	5.65585	1.55e-08	31.9887	0.0014022
6	117314115	rs2353281	T	G	G	48.95	12247.5	0.305745	0.627564	0.30512	20109	3.81321	0.236653	2.39802	6.06359	5.65585	1.55e-08	31.9887	0.0014022
6	117314720	rs11961055	T	C	C	48.95	12247.5	0.305745	0.627564	0.30512	20109	3.81321	0.236653	2.39802	6.06359	5.65585	1.55e-08	31.9887	0.0014022
6	117316068	rs1334682	A	G	G	48.95	12247.5	0.305745	0.627564	0.30512	20109	3.81321	0.236653	2.39802	6.06359	5.65585	1.55e-08	31.9887	0.0014022
6	117317995	rs10485192	C	T	T	48.95	12247.5	0.305745	0.627564	0.30512	20109	3.81321	0.236653	2.39802	6.06359	5.65585	1.55e-08	31.9887	0.0014022
6	117319269	rs11961334	C	G	G	48.95	12247.5	0.305745	0.627564	0.30512	20109	3.81321	0.236653	2.39802	6.06359	5.65585	1.55e-08	31.9887	0.0014022
6	115013881	rs1402875	T	C	T	32.2	6536.75	0.163334	0.412821	0.162849	20109	3.72964	0.232739	2.36352	5.88539	5.65573	1.55e-08	31.9873	0.00212419
6	114986882	rs939748	A	C	C	29.6501	5615.75	0.14037	0.380129	0.139904	20109	3.75936	0.234153	2.37576	5.94874	5.65548	1.55e-08	31.9845	0.00222908
6	114986718	rs939747	T	C	C	29.6501	5615.9	0.140374	0.380129	0.139908	20109	3.75881	0.23416	2.37538	5.94797	5.65468	1.56e-08	31.9755	0.00222908
6	117298968	rs34840361	T	C	C	48.95	12257	0.30598	0.627564	0.305355	20109	3.81339	0.236731	2.39775	6.06481	5.65416	1.57e-08	31.9696	0.00140367
6	117302643	rs1321363	G	A	A	48.95	12257.1	0.305982	0.627564	0.305358	20109	3.81335	0.236733	2.39772	6.06476	5.65408	1.57e-08	31.9687	0.00140367
6	114994232	rs73771394	G	A	A	29.6501	5616.65	0.140392	0.380129	0.139927	20109	3.75638	0.234077	2.37423	5.94315	5.65393	1.57e-08	31.9669	0.00222908
6	114995453	rs17076284	T	A	A	29.6501	5616.7	0.140394	0.380129	0.139928	20109	3.75638	0.234078	2.37423	5.94315	5.65392	1.57e-08	31.9668	0.00222908
6	115009938	rs2947950	A	G	A	32.2	6554.4	0.163772	0.412821	0.163288	20109	3.72663	0.232678	2.36189	5.87994	5.65375	1.57e-08	31.9649	0.00211785
6	115011946	rs2947951	T	C	T	32.2	6552.15	0.163716	0.412821	0.163232	20109	3.72912	0.232848	2.36268	5.88582	5.65248	1.58e-08	31.9506	0.00212186
6	114985525	rs57255700	A	G	G	29.6501	5616.7	0.140394	0.380129	0.139928	20109	3.75318	0.234013	2.37251	5.93734	5.65185	1.59e-08	31.9434	0.00222908
6	115013457	rs1915820	G	A	G	32.2	6539.55	0.163403	0.412821	0.162919	20109	3.72648	0.232759	2.36142	5.88062	5.65161	1.59e-08	31.9407	0.00212461
6	116783330	rs1057192	G	A	A	42.5	9939.65	0.248201	0.544872	0.247624	20109	3.69261	0.231155	2.34733	5.80889	5.65133	1.59e-08	31.9375	0.00165141
6	115015067	rs72947729	A	C	C	32.2	6543.35	0.163498	0.412821	0.163013	20109	3.72412	0.232693	2.36024	5.87614	5.6505	1.6e-08	31.9282	0.00212347
6	115016234	rs2503993	A	T	A	32.2	6543.6	0.163504	0.412821	0.163019	20109	3.72249	0.232684	2.35924	5.87347	5.64884	1.62e-08	31.9093	0.00212318
6	119030901	rs10872168	C	T	T	53.9	14292.8	0.356724	0.691025	0.356074	20109	4.19575	0.253915	2.5508	6.90148	5.64784	1.62e-08	31.8981	0.00166374
6	115018552	rs2461376	T	C	T	32.2	6543.3	0.163496	0.412821	0.163012	20109	3.71684	0.232482	2.35659	5.86224	5.6472	1.63e-08	31.8909	0.00212088
6	114986486	rs73771392	A	G	G	29.6501	5622.45	0.140537	0.380129	0.140071	20109	3.74369	0.233869	2.36718	5.92065	5.64451	1.66e-08	31.8604	0.00222873
6	114989736	rs1949677	A	G	G	29.6501	5623.35	0.140559	0.380129	0.140093	20109	3.74055	0.233796	2.36553	5.91483	5.64267	1.67e-08	31.8397	0.00222873
6	116322067	rs6934253	A	G	A	35.95	7754.6	0.193708	0.460898	0.193189	20109	3.65473	0.229936	2.32881	5.73557	5.63645	1.74e-08	31.7696	0.00173614
6	116317638	rs3798231	C	T	C	35.95	7752.45	0.193655	0.460898	0.193135	20109	3.65439	0.22992	2.32866	5.73487	5.63644	1.74e-08	31.7694	0.0017354
6	116330942	rs9320553	C	T	C	35.95	7753.45	0.193679	0.460898	0.19316	20109	3.64676	0.229708	2.32477	5.7205	5.63254	1.78e-08	31.7255	0.00173619
6	119126489	rs62424031	G	A	A	43.5997	10442.3	0.260727	0.55897	0.260147	20109	3.71886	0.233384	2.35371	5.8758	5.62772	1.83e-08	31.6712	NA
6	115024544	rs4549647	C	A	C	32.15	6531.1	0.163192	0.41218	0.162708	20109	3.6882	0.231975	2.34076	5.81128	5.6262	1.84e-08	31.6541	0.0021216
6	119035086	rs11153773	C	T	T	53.2	14049.1	0.350647	0.682051	0.350003	20109	4.04723	0.249208	2.48332	6.59606	5.60991	2.02e-08	31.4711	0.0016958
6	114988535	rs17076281	C	T	T	29.6501	5664.8	0.14159	0.380129	0.141126	20109	3.71486	0.233975	2.34846	5.87628	5.60889	2.04e-08	31.4596	0.00219088
6	118329052	rs6935516	G	A	G	51	13306.5	0.332129	0.653846	0.331503	20109	3.88983	0.242648	2.41762	6.25853	5.59809	2.17e-08	31.3386	0.00194425
6	121152127	rs9401338	G	A	A	22.05	3585.05	0.0896886	0.282692	0.0893136	20109	4.10461	0.252331	2.50315	6.73064	5.59625	2.19e-08	31.318	0.00277807
6	121153942	rs9387896	A	G	G	22.05	3587	0.0897371	0.282692	0.0893622	20109	4.10519	0.252359	2.50337	6.73197	5.59619	2.19e-08	31.3174	0.00276993
6	121153226	rs9385179	G	A	A	22.05	3587.75	0.0897558	0.282692	0.0893809	20109	4.10362	0.252348	2.50247	6.72925	5.59493	2.21e-08	31.3032	0.0027693
6	121172589	rs9385180	A	G	G	22.05	3591	0.0898366	0.282692	0.0894618	20109	4.10548	0.252432	2.50319	6.73341	5.59486	2.21e-08	31.3025	0.00275965
6	120475235	rs56350611	A	G	G	27.4503	5231.55	0.130762	0.351927	0.130333	20109	4.05421	0.250207	2.48273	6.62039	5.59438	2.21e-08	31.2971	0.00180687
6	119033447	rs11961110	A	G	G	53.2	14082.3	0.351472	0.682051	0.35083	20109	4.02717	0.249202	2.47103	6.56329	5.59009	2.27e-08	31.2491	0.0016925
6	118311479	rs9374693	T	C	T	51.05	13382	0.334006	0.654487	0.333383	20109	3.87151	0.242624	2.40635	6.22877	5.57918	2.42e-08	31.1272	0.00192124
6	115998126	rs62414670	A	C	C	35.4501	7766.35	0.193988	0.454489	0.193481	20109	3.61755	0.230519	2.30248	5.68371	5.57783	2.44e-08	31.1122	0.00206202
6	118332284	rs4120871	C	T	C	51	13362.5	0.333521	0.653846	0.332899	20109	3.86369	0.242407	2.40251	6.21355	5.57584	2.46e-08	31.09	0.00193263
6	118310478	rs4946312	G	A	G	51.05	13390.9	0.334227	0.654487	0.333605	20109	3.86673	0.242629	2.40335	6.22114	5.57397	2.49e-08	31.0692	0.00191879
6	118011970	rs4516978	C	T	C	54	14990.4	0.374072	0.692308	0.373454	20109	4.11445	0.253824	2.50182	6.76655	5.57278	2.51e-08	31.0559	0.00167971
6	118327115	rs4245490	A	G	A	51	13358.1	0.33341	0.653846	0.332788	20109	3.85553	0.242248	2.39818	6.19849	5.57078	2.54e-08	31.0336	0.00193241
6	118328645	rs2355798	T	A	T	51	13358.4	0.333419	0.653846	0.332796	20109	3.8557	0.242259	2.39824	6.1989	5.5707	2.54e-08	31.0327	0.00193241
6	118326390	rs9401045	C	T	C	51	13363.3	0.333541	0.653846	0.332919	20109	3.85431	0.242266	2.39734	6.19675	5.56904	2.56e-08	31.0142	0.00193155
6	115028740	rs4946015	T	C	T	32	6537.5	0.163347	0.410256	0.162867	20109	3.63157	0.231588	2.30657	5.71771	5.5688	2.56e-08	31.0116	0.00212131
6	118316314	rs4945604	T	C	T	51	13377.1	0.333884	0.653846	0.333262	20109	3.85602	0.242427	2.39765	6.20145	5.56719	2.59e-08	30.9936	0.0019281
6	118320595	rs6928714	C	A	A	51	13375.3	0.333838	0.653846	0.333216	20109	3.85378	0.242366	2.39654	6.19711	5.56619	2.6e-08	30.9825	0.00193191
6	118320108	rs9387532	A	G	A	51	13369	0.333681	0.653846	0.333059	20109	3.84688	0.242139	2.39331	6.18327	5.564	2.64e-08	30.9581	0.00193044
6	118316840	rs2211099	G	A	G	51	13382.8	0.334026	0.653846	0.333404	20109	3.85396	0.242472	2.39615	6.19869	5.56395	2.64e-08	30.9575	0.00192724
6	119300477	rs4946382	A	G	G	53.7001	14540.5	0.362876	0.688462	0.362243	20109	3.94855	0.246865	2.43392	6.40576	5.56315	2.65e-08	30.9486	0.0019738
6	118324613	rs9374698	C	T	C	51	13372.5	0.33377	0.653846	0.333148	20109	3.84671	0.242174	2.39304	6.18342	5.56302	2.65e-08	30.9472	0.00192982
6	119306412	rs4946385	T	C	C	53.7001	14543.7	0.362956	0.688462	0.362323	20109	3.94631	0.246846	2.43263	6.40187	5.56129	2.68e-08	30.9279	0.0019738
6	114239958	rs117799599	G	A	A	18	2669.4	0.0668208	0.230769	0.0665022	20109	4.72317	0.279493	2.73105	8.16842	5.55464	2.78e-08	30.854	0.00171733
6	119321551	rs10499090	T	C	C	53.6	14537.8	0.362808	0.68718	0.362177	20109	3.92839	0.246653	2.42249	6.37039	5.54718	2.9e-08	30.7712	0.00197325
6	117439618	rs13214495	G	A	A	46.95	12251.3	0.305791	0.601923	0.305215	20109	3.65618	0.233854	2.31191	5.78208	5.5437	2.96e-08	30.7327	0.00147807
6	116202559	rs10447431	G	A	A	40.9	9474	0.236583	0.524359	0.236024	20109	3.57468	0.229891	2.278	5.60947	5.54121	3e-08	30.7051	0.0018931
6	116205916	rs2078002	A	G	G	40.9	9471.25	0.236515	0.524359	0.235955	20109	3.57293	0.229825	2.27718	5.60598	5.54069	3.01e-08	30.6992	0.00189357
6	116199599	rs12201979	T	G	G	40.9	9472.65	0.23655	0.524359	0.23599	20109	3.57312	0.229836	2.27725	5.60641	5.54065	3.01e-08	30.6988	0.00189357
6	116202864	rs10485110	A	C	C	40.9	9473.25	0.236564	0.524359	0.236005	20109	3.57313	0.22984	2.27724	5.60647	5.54056	3.01e-08	30.6979	0.00189357
6	116203495	rs2235216	C	T	T	40.9	9472.8	0.236553	0.524359	0.235994	20109	3.57254	0.229832	2.2769	5.60544	5.54004	3.02e-08	30.6921	0.00189357
6	116197988	rs1416188	A	G	G	40.9	9473.6	0.236573	0.524359	0.236014	20109	3.57254	0.229836	2.27688	5.60551	5.53993	3.03e-08	30.6908	0.00189357
6	116206371	rs12203852	T	C	C	41	9474	0.236586	0.525641	0.236024	20109	3.54907	0.228756	2.26672	5.5569	5.53729	3.07e-08	30.6615	0.00189499
6	119497884	rs6569053	C	T	T	37.3	8169	0.204045	0.478206	0.203513	20109	3.53073	0.227821	2.25914	5.51806	5.53726	3.07e-08	30.6612	0.00235896
6	119344546	rs12664251	A	C	C	51.6	13910.1	0.347151	0.661539	0.34654	20109	3.82114	0.242518	2.37553	6.14646	5.52762	3.25e-08	30.5546	0.00204193
6	119331888	rs9387624	T	A	A	51.55	13914.1	0.347249	0.660898	0.346639	20109	3.83041	0.242993	2.37908	6.16711	5.52679	3.26e-08	30.5454	0.00204205
6	119506177	rs760786	T	C	C	37	8051.35	0.201113	0.474359	0.200582	20109	3.48429	0.225933	2.23769	5.42536	5.52494	3.3e-08	30.5249	0.00264766
6	119332104	rs9387625	T	A	A	51.55	13917.3	0.347328	0.660898	0.346719	20109	3.82745	0.242951	2.37744	6.16183	5.52458	3.3e-08	30.5209	0.00204229
6	119336466	rs77578042	C	A	A	51.6	13914.7	0.347264	0.661539	0.346653	20109	3.81322	0.24233	2.37149	6.13146	5.52336	3.33e-08	30.5075	0.00204169
6	119337215	rs9387626	T	C	C	51.6	13919.9	0.347393	0.661539	0.346783	20109	3.81314	0.242406	2.37108	6.13224	5.52152	3.36e-08	30.4872	0.00204145
6	118428261	rs4360162	G	A	G	49.1	12524.8	0.312645	0.629487	0.312029	20109	3.72798	0.238319	2.33677	5.94744	5.52146	3.36e-08	30.4865	0.00165583
6	120349678	rs66499880	T	C	C	42.1	9944.35	0.248308	0.539744	0.247742	20109	3.57401	0.23076	2.2737	5.61796	5.51955	3.4e-08	30.4655	0.00171225
6	116212699	rs13212974	C	T	T	40.65	9386.65	0.234405	0.521154	0.233848	20109	3.54363	0.229279	2.26092	5.55407	5.51796	3.43e-08	30.4479	0.00193708
6	119503333	rs58744690	C	T	T	37	8047.7	0.201022	0.474359	0.200491	20109	3.47955	0.225972	2.23447	5.4184	5.51794	3.43e-08	30.4477	0.00265533
6	119501957	rs11967793	C	G	G	37	8055.25	0.20121	0.474359	0.200679	20109	3.47688	0.22594	2.2329	5.4139	5.51535	3.48e-08	30.419	0.00264857
6	119501972	rs11967806	C	T	T	37	8055.25	0.20121	0.474359	0.200679	20109	3.47688	0.22594	2.2329	5.4139	5.51535	3.48e-08	30.419	0.00264857
6	119501858	rs11970420	T	C	C	37	8055.55	0.201217	0.474359	0.200686	20109	3.47688	0.225941	2.23289	5.4139	5.51531	3.48e-08	30.4186	0.00264857
6	119501760	rs11970393	T	C	C	37	8058.05	0.201279	0.474359	0.200749	20109	3.47676	0.225964	2.23271	5.41396	5.51458	3.5e-08	30.4106	0.00264857
6	119504610	rs11964813	A	G	G	37	8057.85	0.201274	0.474359	0.200744	20109	3.47588	0.225965	2.23215	5.41262	5.51346	3.52e-08	30.3982	0.00264802
6	120182466	rs77409056	T	C	C	27.15	5285.75	0.132102	0.348076	0.131683	20109	3.90987	0.247307	2.40799	6.3485	5.5134	3.52e-08	30.3976	0.00196273
6	119501290	rs3734383	A	G	G	37	8060.6	0.201343	0.474359	0.200812	20109	3.47524	0.225976	2.23169	5.41173	5.51238	3.54e-08	30.3863	0.00264748
6	119505475	rs926358	A	T	T	37	8062.95	0.201401	0.474359	0.200871	20109	3.47448	0.225952	2.2313	5.41029	5.51199	3.55e-08	30.382	0.00264502
6	119505914	rs926359	T	G	G	37	8072.25	0.201632	0.474359	0.201102	20109	3.47216	0.22596	2.22978	5.40676	5.50883	3.61e-08	30.3472	0.00264056
6	120363478	rs12205146	A	T	T	42	9893.65	0.247045	0.538462	0.246479	20109	3.53808	0.229436	2.25669	5.54708	5.50736	3.64e-08	30.3311	0.00183116
6	119504528	rs11964347	A	G	G	37	8074.15	0.20168	0.474359	0.20115	20109	3.47291	0.226071	2.22978	5.40911	5.50708	3.65e-08	30.3279	0.00264419
6	120363856	rs7753019	T	G	G	42	9895	0.247078	0.538462	0.246512	20109	3.53781	0.229436	2.25651	5.54665	5.50701	3.65e-08	30.3272	0.00183035
6	119506074	rs873537	A	G	G	37	8071.35	0.20161	0.474359	0.20108	20109	3.46408	0.225688	2.22578	5.39131	5.50514	3.69e-08	30.3066	0.00264219
6	120367185	rs2207067	A	G	G	42	9900.5	0.247215	0.538462	0.246649	20109	3.53661	0.229465	2.25562	5.54509	5.50484	3.7e-08	30.3032	0.00183
6	120363939	rs7771163	C	T	T	42	9902.2	0.247257	0.538462	0.246692	20109	3.53507	0.229479	2.25458	5.54282	5.50262	3.74e-08	30.2789	0.00182883
6	119501618	rs6569054	A	T	T	37	8079.15	0.201804	0.474359	0.201274	20109	3.45764	0.225862	2.22088	5.38311	5.49267	3.96e-08	30.1694	0.00263483
6	114245942	rs62415876	C	T	T	18	2728.05	0.0682792	0.230769	0.0679634	20109	4.58586	0.277876	2.66007	7.90585	5.48079	4.23e-08	30.0391	0.00165928
6	120360717	rs10456928	C	T	T	42	9950.85	0.248467	0.538462	0.247904	20109	3.52449	0.23	2.24553	5.53187	5.47711	4.32e-08	29.9987	0.00180106
6	120356559	rs12212508	T	C	C	42	9956.15	0.248599	0.538462	0.248036	20109	3.52145	0.229979	2.24369	5.52689	5.47385	4.4e-08	29.9631	0.00180045
6	116766573	rs525507	G	C	G	40.95	9620.3	0.240222	0.525	0.239669	20109	3.50134	0.229213	2.23423	5.48708	5.46718	4.57e-08	29.8901	0.00159259
6	115059274	6:115059274_G_A	A	G	A	32.05	6711.55	0.167676	0.410897	0.167204	20109	3.55099	0.231915	2.25395	5.59443	5.4642	4.65e-08	29.8575	NA
6	114233668	6:114233668_C_T	T	C	C	18	2738.05	0.0685278	0.230769	0.0682125	20109	4.55318	0.277639	2.64233	7.84588	5.45969	4.77e-08	29.8082	NA
6	115059475	rs9387238	T	C	T	32	6698.5	0.16735	0.410256	0.166878	20109	3.5444	0.231825	2.25015	5.58306	5.45828	4.81e-08	29.7928	0.00202551
6	115060583	rs4422646	T	C	T	32	6703.7	0.16748	0.410256	0.167008	20109	3.54708	0.231978	2.25118	5.58897	5.45795	4.82e-08	29.7892	0.00202606
6	115058898	rs9400748	G	A	G	32	6697.95	0.167337	0.410256	0.166865	20109	3.54344	0.231797	2.24967	5.58125	5.45779	4.82e-08	29.7874	0.00202606
6	114233582	rs11758632	A	G	G	18	2739	0.0685514	0.230769	0.0682362	20109	4.55044	0.277654	2.64067	7.84138	5.45725	4.84e-08	29.7816	0.00165657
6	115058847	rs4946020	T	C	T	32	6699.6	0.167378	0.410256	0.166906	20109	3.543	0.231812	2.24932	5.58072	5.45688	4.85e-08	29.7776	0.00202551
6	119079281	rs7742814	A	G	G	50.4504	13473.5	0.336266	0.6468	0.335663	20109	3.82589	0.245893	2.36281	6.19493	5.45681	4.85e-08	29.7768	0.00157653
6	115048402	rs6926505	T	G	T	32	6692.1	0.167191	0.410256	0.166719	20109	3.53336	0.231417	2.24495	5.56123	5.45445	4.91e-08	29.751	0.00202934
6	115048510	rs9481470	T	C	T	32	6692.1	0.167191	0.410256	0.166719	20109	3.53336	0.231417	2.24495	5.56123	5.45445	4.91e-08	29.751	0.00202934
6	115056467	rs4610598	G	A	G	32	6698.7	0.167355	0.410256	0.166883	20109	3.53305	0.231466	2.24453	5.56127	5.45289	4.96e-08	29.734	0.00202606
6	115056464	rs4320407	A	G	A	32	6700	0.167388	0.410256	0.166916	20109	3.53272	0.231479	2.24426	5.5609	5.45219	4.98e-08	29.7264	0.00202551
6	115056577	rs4463292	T	C	T	32	6700	0.167388	0.410256	0.166916	20109	3.53263	0.23148	2.2442	5.56076	5.45205	4.98e-08	29.7249	0.00202551
6	115056701	rs4245469	A	G	A	32	6700	0.167388	0.410256	0.166916	20109	3.53263	0.23148	2.2442	5.56076	5.45205	4.98e-08	29.7249	0.00202551
6	115056798	rs4245470	C	T	C	32	6700	0.167388	0.410256	0.166916	20109	3.53263	0.23148	2.2442	5.56076	5.45205	4.98e-08	29.7249	0.00202551
6	115056932	rs4945524	T	C	T	32	6700	0.167388	0.410256	0.166916	20109	3.53263	0.23148	2.2442	5.56076	5.45205	4.98e-08	29.7249	0.00202551
6	115057337	rs9398383	C	T	C	32	6700	0.167388	0.410256	0.166916	20109	3.53263	0.23148	2.2442	5.56076	5.45205	4.98e-08	29.7249	0.00202551
6	115057339	rs9398384	C	T	C	32	6700	0.167388	0.410256	0.166916	20109	3.53263	0.23148	2.2442	5.56076	5.45205	4.98e-08	29.7249	0.00202551
6	115057788	rs9320510	A	G	A	32	6700	0.167388	0.410256	0.166916	20109	3.53263	0.23148	2.2442	5.56076	5.45205	4.98e-08	29.7249	0.00202551
6	115058340	rs4946018	A	C	A	32	6700	0.167388	0.410256	0.166916	20109	3.53263	0.23148	2.2442	5.56076	5.45205	4.98e-08	29.7249	0.00202551
6	115058120	rs9320511	T	G	T	32	6700.1	0.16739	0.410256	0.166918	20109	3.53263	0.23148	2.2442	5.56076	5.45205	4.98e-08	29.7248	0.00202551
6	115058193	rs9320512	A	G	A	32	6700.1	0.16739	0.410256	0.166918	20109	3.53263	0.23148	2.2442	5.56076	5.45205	4.98e-08	29.7248	0.00202551
6	115056952	rs9398382	G	A	G	32	6700.1	0.16739	0.410256	0.166918	20109	3.53263	0.231481	2.2442	5.56077	5.45203	4.98e-08	29.7247	0.00202551
6	115058436	rs4946019	T	C	T	32	6700.35	0.167396	0.410256	0.166925	20109	3.53225	0.231484	2.24394	5.5602	5.4515	4.99e-08	29.7189	0.00202551
6	119083935	rs7740511	A	G	G	50.4504	13483	0.336502	0.6468	0.335899	20109	3.81382	0.245615	2.35664	6.17204	5.45012	5.03e-08	29.7038	0.00157614
6	119084644	rs7765824	T	G	G	50.4504	13491.3	0.336709	0.6468	0.336106	20109	3.81557	0.245705	2.3573	6.17595	5.45	5.04e-08	29.7025	0.00157459
6	119085166	rs6909006	G	C	C	50.4504	13491	0.336702	0.6468	0.3361	20109	3.81544	0.2457	2.35724	6.17568	5.44996	5.04e-08	29.7021	0.00157424
6	116860555	rs6899606	C	A	C	54	14859.2	0.370809	0.692308	0.370184	20109	3.8844	0.249041	2.38418	6.3286	5.44877	5.07e-08	29.6891	0.00179322
6	116859793	rs2064878	T	C	T	54	14859.4	0.370815	0.692308	0.370191	20109	3.88425	0.249037	2.38411	6.32832	5.44871	5.07e-08	29.6885	0.00179322
6	116763077	rs483981	T	C	T	40.95	9634.5	0.240575	0.525	0.240022	20109	3.47772	0.228759	2.22114	5.44521	5.44844	5.08e-08	29.6855	0.00158337
6	115035324	rs9320509	A	G	A	32	6688.35	0.167098	0.410256	0.166626	20109	3.52414	0.231235	2.23989	5.54473	5.44744	5.11e-08	29.6746	0.00202962
6	115035619	rs4518535	G	T	G	32	6688.45	0.167101	0.410256	0.166628	20109	3.5241	0.231235	2.23986	5.54467	5.44737	5.11e-08	29.6739	0.00202962
6	115048197	rs4333451	C	A	C	32	6689.35	0.167123	0.410256	0.16665	20109	3.52271	0.231248	2.23892	5.54263	5.44536	5.17e-08	29.652	0.00202934
6	116861883	rs9372465	G	C	G	54	14869.4	0.371064	0.692308	0.37044	20109	3.87948	0.249001	2.38135	6.3201	5.44455	5.19e-08	29.6432	0.00179185
6	115036813	rs9400742	A	G	A	32	6690	0.167139	0.410256	0.166667	20109	3.521	0.231197	2.23805	5.53938	5.44447	5.2e-08	29.6422	0.00202934
6	115041651	rs9384910	T	C	T	32	6690	0.167139	0.410256	0.166667	20109	3.521	0.231197	2.23805	5.53938	5.44447	5.2e-08	29.6422	0.00202934
6	115047664	rs7452752	T	C	T	32	6690	0.167139	0.410256	0.166667	20109	3.521	0.231197	2.23805	5.53938	5.44447	5.2e-08	29.6422	0.00202934
6	116889576	rs980214	T	G	T	54	14910.8	0.372093	0.692308	0.371471	20109	3.89429	0.249712	2.38712	6.35307	5.44433	5.2e-08	29.6407	0.00177417
6	116834007	rs2250263	T	C	T	54	14858	0.370779	0.692308	0.370154	20109	3.86336	0.248271	2.37485	6.28484	5.44379	5.22e-08	29.6349	0.00178703
6	116866285	rs9374610	C	T	C	54	14872.9	0.371151	0.692308	0.370527	20109	3.87952	0.249047	2.38116	6.32073	5.44359	5.22e-08	29.6327	0.00178526
6	116869287	rs7758094	C	T	C	54	14879.4	0.371311	0.692308	0.370688	20109	3.88063	0.249204	2.38111	6.32447	5.44132	5.29e-08	29.608	0.00178057
6	116881851	rs1028568	C	T	C	54	14893.3	0.371658	0.692308	0.371035	20109	3.88109	0.249291	2.38099	6.3263	5.4399	5.33e-08	29.5925	0.00177684
6	116871496	rs6568947	C	T	C	54	14892.7	0.371642	0.692308	0.371019	20109	3.88025	0.249256	2.38063	6.32451	5.43979	5.33e-08	29.5913	0.00177943
6	116182125	rs12663379	T	C	C	32.2	6927.9	0.173059	0.412821	0.172593	20109	3.63848	0.237468	2.28448	5.79499	5.43891	5.36e-08	29.5818	0.00202208
6	117562924	rs9387457	C	G	G	43	10842.9	0.270672	0.551282	0.270127	20109	3.52799	0.231844	2.23966	5.55743	5.43784	5.39e-08	29.5701	0.00134228
6	116832445	rs2640886	C	A	C	53.7501	14847.8	0.370518	0.689103	0.369899	20109	3.88012	0.249403	2.37987	6.32612	5.43644	5.44e-08	29.5549	0.00178715
6	119081474	rs7745728	T	A	A	51.4004	13893.2	0.346724	0.658979	0.346117	20109	3.84828	0.247941	2.36711	6.25625	5.43528	5.47e-08	29.5423	0.00150545
6	119081570	rs9320667	A	G	G	51.4004	13896.5	0.346807	0.658979	0.346201	20109	3.84752	0.247935	2.36667	6.25494	5.43461	5.49e-08	29.535	0.00150516
6	116886126	rs911194	A	G	A	54	14912.4	0.372133	0.692308	0.371511	20109	3.87974	0.249483	2.37926	6.32648	5.43431	5.5e-08	29.5317	0.00176627
6	116759974	rs575837	A	G	A	40.95	9635	0.240588	0.525	0.240035	20109	3.45804	0.22835	2.21033	5.41006	5.43332	5.53e-08	29.521	0.00158165
6	116758795	rs472762	A	G	A	40.95	9635.45	0.240599	0.525	0.240046	20109	3.45792	0.228354	2.21024	5.40991	5.43309	5.54e-08	29.5185	0.00158165
6	119078324	rs62424024	G	A	A	50.4504	13526.9	0.337595	0.6468	0.336994	20109	3.80059	0.245788	2.34767	6.1527	5.43216	5.57e-08	29.5083	0.00155884
6	118328998	rs6914871	T	C	T	50.15	13315.3	0.332325	0.642949	0.331721	20109	3.68701	0.240659	2.30051	5.90913	5.42185	5.9e-08	29.3964	0.00186574
6	118330817	rs1338971	T	C	T	50.15	13314.8	0.332313	0.642949	0.331709	20109	3.68743	0.240688	2.30065	5.91014	5.42167	5.9e-08	29.3945	0.00186768
6	115002021	rs11153495	T	C	C	32.9	7041.9	0.175911	0.421795	0.175434	20109	3.49722	0.2311	2.22336	5.50092	5.41744	6.05e-08	29.3487	0.00182629
6	115001791	rs11153494	T	C	C	32.9	7043	0.175939	0.421795	0.175461	20109	3.49536	0.231033	2.22248	5.49727	5.41671	6.07e-08	29.3408	0.0018258
6	121267411	rs9374984	C	G	G	25.15	4595.05	0.114879	0.322435	0.114476	20109	3.82088	0.247545	2.35208	6.2069	5.4151	6.13e-08	29.3233	0.00215102
6	119078320	rs62424023	A	G	G	51.4004	13945.7	0.348031	0.658979	0.347427	20109	3.82628	0.247921	2.35367	6.22024	5.41257	6.21e-08	29.2959	0.00148873
6	115000806	rs56760581	A	G	G	32.9	7050.3	0.17612	0.421795	0.175643	20109	3.48312	0.230871	2.21539	5.47628	5.40531	6.47e-08	29.2174	0.00182323
6	111426029	rs12194283	A	G	G	25.45	4701.8	0.117541	0.326282	0.117135	20109	3.70777	0.242657	2.30442	5.96572	5.40033	6.65e-08	29.1636	NA
6	119353018	rs9387628	A	T	T	50.85	13937.7	0.347818	0.651924	0.347227	20109	3.69379	0.242214	2.29773	5.93806	5.39462	6.87e-08	29.1019	0.00203827
6	115955584	rs9400863	G	A	A	39.9	9236.9	0.230663	0.511539	0.230117	20109	3.43264	0.228925	2.19163	5.37636	5.38749	7.14e-08	29.025	0.00155493
6	117280229	rs1761833	C	T	T	57.95	16959.5	0.423129	0.742949	0.422508	20109	4.16439	0.264942	2.47761	6.99956	5.38447	7.27e-08	28.9925	0.00126491
6	116777841	rs12209930	A	C	C	43.5	10681	0.26666	0.557692	0.266095	20109	3.47955	0.231793	2.20913	5.48057	5.37938	7.47e-08	28.9377	0.00149699
6	119340114	rs2357021	A	G	A	60	17737.6	0.442528	0.769231	0.441893	20109	4.26282	0.269808	2.51209	7.23365	5.37393	7.7e-08	28.8791	0.001707
6	116807592	rs11753315	C	T	T	43.45	10640.5	0.265652	0.557051	0.265086	20109	3.47686	0.231916	2.20688	5.47766	5.37319	7.74e-08	28.8711	0.00165469
6	119333438	rs1775620	A	T	A	59.95	17773.2	0.443411	0.76859	0.442779	20109	4.27103	0.270587	2.51309	7.25866	5.36558	8.07e-08	28.7895	0.00169694
6	111433641	rs73528983	A	G	G	25.3	4692.85	0.117314	0.32436	0.116912	20109	3.68046	0.242897	2.28637	5.92457	5.36456	8.11e-08	28.7785	NA
6	111430404	rs73528979	G	A	A	25.3	4693.75	0.117337	0.32436	0.116934	20109	3.68044	0.242897	2.28636	5.92453	5.36455	8.12e-08	28.7784	NA
6	118348808	rs9320625	T	A	T	58	16675.8	0.416076	0.74359	0.41544	20109	4.048	0.260714	2.4284	6.74777	5.36306	8.18e-08	28.7624	0.00178359
6	111418816	rs111262375	C	G	G	25.1501	4732.39	0.118294	0.322437	0.117897	20109	3.74174	0.246063	2.31007	6.0607	5.36266	8.2e-08	28.7581	NA
6	116794581	rs9320562	A	G	G	43.45	10657.9	0.266083	0.557051	0.265518	20109	3.47181	0.232117	2.20282	5.47185	5.36228	8.22e-08	28.7541	0.00165609
6	111429685	rs56381513	C	G	G	25.3	4697.2	0.117423	0.32436	0.11702	20109	3.6786	0.242931	2.28507	5.92196	5.36174	8.24e-08	28.7483	NA
6	116783877	rs2269567	A	T	T	43.45	10715.3	0.267511	0.557051	0.266948	20109	3.47006	0.232111	2.20173	5.46903	5.36025	8.31e-08	28.7323	0.00148841
6	119335865	rs1889561	A	G	A	60	17774	0.443433	0.769231	0.4428	20109	4.24349	0.269676	2.50135	7.19899	5.3597	8.34e-08	28.7264	0.00169668
6	119336853	rs9398496	C	T	C	60	17778.8	0.443551	0.769231	0.442919	20109	4.24452	0.269754	2.50158	7.20184	5.35908	8.36e-08	28.7197	0.00169627
6	119337127	rs1775616	C	G	C	60	17780.1	0.443584	0.769231	0.442951	20109	4.24385	0.26974	2.50125	7.2005	5.35876	8.38e-08	28.7164	0.00169627
6	119335951	rs2797356	C	T	C	60	17780.2	0.443586	0.769231	0.442953	20109	4.24384	0.269741	2.50124	7.2005	5.35873	8.38e-08	28.716	0.00169627
6	119342234	rs2066408	C	T	C	60	17779.1	0.443559	0.769231	0.442926	20109	4.24405	0.269766	2.50124	7.2012	5.35842	8.4e-08	28.7126	0.00169653
6	116781993	rs11153612	C	T	T	43.5	10720	0.26763	0.557692	0.267066	20109	3.45319	0.23139	2.19412	5.43476	5.35589	8.51e-08	28.6855	0.00148505
6	114998487	rs12201578	A	G	G	32.9	7127.85	0.178048	0.421795	0.177575	20109	3.44539	0.23098	2.19093	5.41813	5.3556	8.53e-08	28.6824	0.00177106
6	116815390	rs57595433	T	C	C	43.45	10689.6	0.266873	0.557051	0.266309	20109	3.4654	0.232187	2.19844	5.4625	5.3527	8.67e-08	28.6513	0.00163663
6	116808989	rs9387406	T	G	G	43.45	10690.3	0.266889	0.557051	0.266325	20109	3.4647	0.232173	2.19806	5.46125	5.35216	8.69e-08	28.6456	0.00163632
6	119507607	rs3819723	C	T	T	37.2001	8456.85	0.2112	0.476924	0.210684	20109	3.36398	0.226761	2.15692	5.24654	5.34981	8.8e-08	28.6205	0.00241925
3	153064003	rs6768326	C	G	G	18.45	2924.8	0.0731824	0.236539	0.072865	20109	4.57289	0.284641	2.61761	7.98873	5.34057	9.27e-08	28.5217	0.00051634
6	123874767	rs12202028	T	C	C	18.9501	3111.1	0.077827	0.24295	0.0775061	20109	4.43444	0.278975	2.5667	7.6613	5.33883	9.35e-08	28.5031	0.00154681
6	121198798	rs9401347	G	A	A	22.1	3854.75	0.0963959	0.283333	0.0960326	20109	3.87388	0.25402	2.35463	6.37336	5.33129	9.75e-08	28.4227	0.00244759
6	123020107	6:123020107_A_C	C	A	A	17.2	2463.5	0.0616813	0.220513	0.0613727	20109	4.4549	0.280364	2.57153	7.71764	5.3288	9.89e-08	28.3961	NA
6	114997358	rs12193349	T	A	A	32.95	7145.05	0.178477	0.422436	0.178003	20109	3.39415	0.229434	2.16489	5.3214	5.32639	1e-07	28.3704	0.00177058
6	119042259	rs11753485	A	G	G	52.3	14207.5	0.354564	0.670513	0.35395	20109	3.69886	0.24667	2.28088	5.99839	5.30273	1.14e-07	28.1189	0.00171497
6	113608415	rs72942462	G	A	A	28.3501	5874.6	0.146774	0.363463	0.146353	20109	3.59362	0.24152	2.23846	5.76918	5.29629	1.18e-07	28.0507	0.00208299
6	117448820	rs783371	A	G	A	45.35	12148.3	0.30319	0.58141	0.302649	20109	3.41566	0.232324	2.16631	5.38555	5.28733	1.24e-07	27.9558	0.00137558
6	117440903	rs783374	G	A	G	45.35	12148.7	0.303199	0.58141	0.302658	20109	3.41539	0.232316	2.16617	5.38503	5.28715	1.24e-07	27.954	0.00137503
6	117441374	rs783376	C	T	C	45.35	12148.9	0.303205	0.58141	0.302664	20109	3.4154	0.232317	2.16617	5.38505	5.28714	1.24e-07	27.9539	0.00137491
6	117447103	rs1508303	A	T	A	45.35	12151.1	0.303258	0.58141	0.302718	20109	3.4154	0.232373	2.16594	5.38565	5.28588	1.25e-07	27.9406	0.00137534
16	85274221	rs9936023	A	G	G	23	3947	0.098712	0.294872	0.0983308	20109	3.76923	0.251162	2.3039	6.16655	5.28292	1.27e-07	27.9092	0.00088836
6	116711118	rs545591	T	A	T	41.3001	10196.9	0.254568	0.529489	0.254033	20109	3.44373	0.234184	2.17616	5.44962	5.28028	1.29e-07	27.8814	0.00148495
6	123861259	rs11154177	C	A	A	19.2001	3322.74	0.0830957	0.246155	0.0827788	20109	4.35651	0.279229	2.52033	7.53041	5.27047	1.36e-07	27.7778	0.00146969
6	119043898	rs9489510	A	G	G	50	13227	0.330126	0.641026	0.329522	20109	3.50286	0.237945	2.19727	5.58422	5.26836	1.38e-07	27.7556	0.00182039
6	117458737	rs514239	A	T	A	45.2	12117.7	0.302424	0.579487	0.301886	20109	3.38928	0.231841	2.15162	5.33889	5.2649	1.4e-07	27.7192	0.00138356
6	120808032	rs1385966	C	T	C	27	5392	0.134741	0.346154	0.13433	20109	3.56454	0.24158	2.22009	5.72317	5.26133	1.43e-07	27.6816	0.00196051
6	117553449	rs7764945	G	C	C	42	10698.9	0.267068	0.538462	0.266541	20109	3.38035	0.23151	2.14733	5.32136	5.26102	1.43e-07	27.6784	0.0011891
6	121194065	rs9401345	C	T	T	22	3857.4	0.0964593	0.282051	0.0960986	20109	3.78939	0.253274	2.30666	6.22525	5.25995	1.44e-07	27.6671	0.00244439
6	117553314	rs9320592	C	T	T	42	10699.5	0.267083	0.538462	0.266556	20109	3.37964	0.231522	2.14683	5.32037	5.25985	1.44e-07	27.666	0.0011891
6	117550107	rs4030095	G	A	A	42	10700	0.267094	0.538462	0.266567	20109	3.37963	0.231523	2.14683	5.32037	5.25982	1.44e-07	27.6657	0.00118953
6	117542521	rs9400993	G	T	T	41.95	10701.8	0.267139	0.537821	0.266613	20109	3.38784	0.231991	2.15006	5.33819	5.25964	1.44e-07	27.6638	0.00118908
6	115060351	rs6901452	C	T	C	31.15	6693.85	0.167214	0.399359	0.166763	20109	3.39875	0.232808	2.15354	5.36395	5.25501	1.48e-07	27.6151	0.00182407
6	117549899	rs940983	A	G	A	42	10706.8	0.267263	0.538462	0.266736	20109	3.37564	0.231527	2.14428	5.31413	5.25463	1.48e-07	27.6111	0.00118651
6	119017155	rs4945624	G	T	T	57	16327.3	0.407386	0.730769	0.406758	20109	3.86761	0.257498	2.33486	6.40657	5.25301	1.5e-07	27.5941	0.00187861
6	115060350	rs6901755	G	A	G	31.15	6696.35	0.167276	0.399359	0.166825	20109	3.39592	0.232802	2.15177	5.35942	5.25157	1.51e-07	27.579	0.00182407
6	117452127	rs1305431	A	G	G	45.2	12143.5	0.303067	0.579487	0.30253	20109	3.37744	0.231816	2.1442	5.31997	5.25035	1.52e-07	27.5662	0.00137601
6	114984273	rs73552239	T	C	C	32.6501	7156.55	0.178756	0.418591	0.17829	20109	3.33281	0.229328	2.12621	5.22415	5.24931	1.53e-07	27.5553	0.00177397
6	121187339	rs9374979	T	A	A	22	3867.65	0.0967142	0.282051	0.096354	20109	3.78275	0.253469	2.30173	6.21671	5.24897	1.53e-07	27.5517	0.00243089
6	120808912	rs6925480	G	A	G	26.95	5390.85	0.134711	0.345513	0.134301	20109	3.55723	0.241785	2.21465	5.71373	5.24839	1.53e-07	27.5456	0.00196084
6	121193949	rs56273577	A	G	G	22	3871.75	0.0968161	0.282051	0.0964561	20109	3.78102	0.253428	2.30086	6.21337	5.24802	1.54e-07	27.5417	0.00242801
6	117549097	rs1931229	C	T	T	42	10713	0.267418	0.538462	0.266891	20109	3.36712	0.231346	2.13962	5.29884	5.2478	1.54e-07	27.5394	0.00118533
6	119011263	rs56344535	T	C	C	57	16324.9	0.407329	0.730769	0.4067	20109	3.86224	0.257501	2.3316	6.39771	5.24755	1.54e-07	27.5368	0.00187349
6	117544308	rs1880781	C	T	T	42	10717	0.267517	0.538462	0.266991	20109	3.36647	0.231344	2.13922	5.29781	5.24701	1.55e-07	27.5311	0.00118451
6	114987040	rs939749	G	T	T	32.6501	7159.6	0.178832	0.418591	0.178366	20109	3.33182	0.229385	2.12534	5.22317	5.24672	1.55e-07	27.528	0.00177325
6	116785619	rs12174723	G	A	A	43.45	10858.1	0.271063	0.557051	0.270507	20109	3.37784	0.232008	2.14365	5.32261	5.24654	1.55e-07	27.5261	0.00157798
6	114984697	rs12213379	A	G	G	32.6501	7159.9	0.178839	0.418591	0.178373	20109	3.33168	0.229386	2.12524	5.22296	5.2465	1.55e-07	27.5257	0.00177301
6	114984891	rs11153485	T	G	G	32.6501	7159.9	0.178839	0.418591	0.178373	20109	3.33168	0.229386	2.12524	5.22296	5.2465	1.55e-07	27.5257	0.00177301
6	114985367	rs12207436	T	C	C	32.6501	7159.95	0.17884	0.418591	0.178374	20109	3.33168	0.229387	2.12524	5.22296	5.2465	1.55e-07	27.5257	0.00177301
6	116786284	rs9372461	A	G	G	43.45	10858.9	0.271081	0.557051	0.270526	20109	3.37709	0.23201	2.14316	5.32144	5.24553	1.56e-07	27.5156	0.00157798
6	114995671	rs11153493	A	G	G	32.6501	7161.05	0.178868	0.418591	0.178402	20109	3.32969	0.229345	2.12415	5.21942	5.24485	1.56e-07	27.5084	0.00177301
6	119025167	rs17825844	G	A	A	57	16323	0.40728	0.730769	0.406652	20109	3.85376	0.25724	2.32767	6.3804	5.24433	1.57e-07	27.503	0.0018776
6	116797384	rs55761539	C	T	T	43.45	10865.9	0.271257	0.557051	0.270701	20109	3.375	0.231956	2.14206	5.31758	5.24408	1.57e-07	27.5004	0.00157268
6	117548768	rs7770660	C	G	G	42	10725.8	0.267737	0.538462	0.267211	20109	3.36453	0.231468	2.13746	5.29603	5.24172	1.59e-07	27.4756	0.0011849
6	121258316	rs7760976	G	A	A	25.15	4828.1	0.120674	0.322435	0.120281	20109	3.636	0.246318	2.24366	5.89238	5.24071	1.6e-07	27.4651	0.00185094
6	119027325	rs7746210	A	G	G	56.9	16395.6	0.409083	0.729487	0.40846	20109	3.88617	0.259193	2.33828	6.45874	5.23711	1.63e-07	27.4273	0.00185511
6	114301596	rs62415923	A	T	T	17.1502	2703.55	0.0676488	0.219874	0.067353	20109	4.42093	0.283923	2.53418	7.71241	5.23504	1.65e-07	27.4057	0.0016832
6	116724291	rs558144	C	T	C	40.95	9994.65	0.24953	0.525	0.248995	20109	3.30346	0.228276	2.11184	5.16747	5.23477	1.65e-07	27.4029	0.00144987
6	119016221	rs72962938	T	C	C	57	16379	0.408674	0.730769	0.408048	20109	3.83763	0.257415	2.31713	6.35587	5.22446	1.75e-07	27.2949	0.00185985
6	119507444	rs12528343	C	T	T	36.4	8334.25	0.208132	0.466666	0.20763	20109	3.25499	0.226409	2.08848	5.07306	5.21265	1.86e-07	27.1717	0.00248508
6	114289852	rs62415915	G	C	C	17.1502	2715.2	0.0679385	0.219874	0.0676432	20109	4.36816	0.283154	2.50771	7.60887	5.20686	1.92e-07	27.1114	0.00167074
6	115649342	rs9387319	A	G	G	44.95	11389.4	0.284309	0.576282	0.283742	20109	3.3011	0.229393	2.10571	5.1751	5.20616	1.93e-07	27.1041	0.00143381
6	119527411	rs909714	T	C	T	55.1501	16108.7	0.401907	0.707052	0.401314	20109	3.75665	0.254343	2.28193	6.1844	5.20371	1.95e-07	27.0786	0.00149888
6	119346912	rs6929403	G	A	A	51.2501	14642.7	0.365359	0.657053	0.364792	20109	3.5347	0.242718	2.1966	5.68793	5.20203	1.97e-07	27.0611	0.00186322
6	114287512	rs147803849	G	C	C	17.1502	2720.5	0.0680703	0.219874	0.0677753	20109	4.35005	0.282877	2.49867	7.5732	5.19727	2.02e-07	27.0116	0.00166746
6	116210529	rs11153586	A	G	G	41	10100.6	0.252166	0.525641	0.251634	20109	3.27548	0.228677	2.0923	5.12772	5.18839	2.12e-07	26.9194	0.00171554
6	118353650	rs35940966	G	A	A	54	15385.3	0.383889	0.692308	0.38329	20109	3.59142	0.246509	2.21532	5.82231	5.18661	2.14e-07	26.9009	0.00174967
6	118380429	rs7762154	G	A	G	53.95	15384.4	0.383867	0.691667	0.383269	20109	3.59867	0.246956	2.21785	5.83917	5.18539	2.16e-07	26.8882	0.00175174
6	115060644	rs9320513	T	C	T	32.05	7098.1	0.177288	0.410897	0.176834	20109	3.33175	0.232134	2.11388	5.25129	5.1845	2.17e-07	26.8791	0.00180944
6	118350543	rs9481759	G	C	C	54	15401.2	0.384286	0.692308	0.383687	20109	3.58814	0.246525	2.21323	5.81717	5.18258	2.19e-07	26.8592	0.00174552
6	119047912	6:119047912_G_A	A	G	G	55.6	16427.7	0.40985	0.71282	0.409261	20109	3.79496	0.257357	2.29163	6.28449	5.18219	2.19e-07	26.8551	NA
6	115890286	rs4128356	A	C	C	44.95	11463.5	0.286152	0.576282	0.285588	20109	3.2972	0.230306	2.09946	5.17824	5.18038	2.21e-07	26.8364	0.00141009
6	120334896	rs76340976	T	C	C	26.7	5448.19	0.13613	0.342307	0.13573	20109	3.64318	0.249572	2.2338	5.94179	5.18029	2.22e-07	26.8354	0.0016095
6	120333892	rs79737082	T	G	G	26.7	5448.84	0.136147	0.342307	0.135746	20109	3.64188	0.249554	2.23308	5.93946	5.17923	2.23e-07	26.8244	0.00160921
6	115831528	rs9320536	C	T	C	45	11486.4	0.286724	0.576923	0.28616	20109	3.2817	0.22989	2.0913	5.14969	5.16926	2.35e-07	26.7212	0.00140227
6	115510172	rs34531257	C	A	A	43.3501	10781.6	0.269157	0.55577	0.2686	20109	3.27191	0.22966	2.086	5.13202	5.16142	2.45e-07	26.6403	0.00155452
6	115004784	rs2947945	A	G	A	38.4	9487.25	0.23685	0.492308	0.236354	20109	3.2446	0.228041	2.07516	5.07306	5.16131	2.45e-07	26.6391	0.00151557
6	120442625	rs11153864	G	T	T	42	10482	0.261674	0.538462	0.261136	20109	3.26091	0.229023	2.08159	5.10838	5.16109	2.46e-07	26.6368	0.00158426
6	119135426	rs2000110	A	T	T	41.3502	10418.4	0.260075	0.53013	0.25955	20109	3.30076	0.231457	2.097	5.19555	5.15928	2.48e-07	26.6182	NA
6	115518665	rs4132282	G	A	A	44.6001	11392.4	0.284375	0.571796	0.283817	20109	3.26617	0.229883	2.08143	5.12525	5.14879	2.62e-07	26.51	0.0014267
16	85247219	rs112525682	G	A	A	17.6	2620.2	0.0655875	0.225641	0.0652765	20109	4.15315	0.276614	2.41504	7.1422	5.14749	2.64e-07	26.4966	0.00092627
6	120323670	rs17081812	G	A	A	26.5999	5452.19	0.136227	0.341025	0.135829	20109	3.60827	0.249481	2.21279	5.88379	5.1436	2.7e-07	26.4566	0.0016026
6	120320935	rs12192225	A	G	G	26.5999	5452.24	0.136229	0.341025	0.135831	20109	3.60783	0.249461	2.21261	5.88284	5.14351	2.7e-07	26.4557	0.0016026
6	120331438	rs12201351	A	G	G	26.5999	5452.94	0.136246	0.341025	0.135848	20109	3.60825	0.249487	2.21275	5.88384	5.14344	2.7e-07	26.4549	0.0016026
6	120330417	rs12212997	C	T	T	26.5999	5452.64	0.136239	0.341025	0.135841	20109	3.60821	0.249487	2.21273	5.88377	5.1434	2.7e-07	26.4546	0.00160289
6	120327256	rs12207153	C	G	G	26.5999	5453.39	0.136257	0.341025	0.135859	20109	3.60817	0.249494	2.21267	5.88378	5.14321	2.7e-07	26.4526	0.0016026
6	119342005	rs6931074	C	G	G	53.65	15507.9	0.386929	0.687821	0.386344	20109	3.53966	0.245838	2.18627	5.73085	5.14172	2.72e-07	26.4372	0.00173573
6	120316118	rs10456927	A	G	G	26.5999	5452.79	0.136242	0.341025	0.135844	20109	3.6021	0.249306	2.20976	5.87172	5.14034	2.74e-07	26.4231	0.0016021
6	116205351	rs195514	T	C	C	46.85	12582.5	0.314022	0.600641	0.313465	20109	3.33589	0.234511	2.10667	5.28236	5.13725	2.79e-07	26.3914	0.00171816
6	116232098	rs195485	C	T	T	46.4	12335.6	0.307872	0.594872	0.307314	20109	3.31081	0.233389	2.09543	5.23113	5.12961	2.9e-07	26.3129	0.00165555
6	119337610	rs4946387	G	A	A	53.65	15540.3	0.387736	0.687821	0.387152	20109	3.53017	0.245895	2.18016	5.71612	5.1296	2.9e-07	26.3128	0.00172584
6	115005364	rs2947942	A	C	A	38.3	9504.1	0.237267	0.491025	0.236774	20109	3.19151	0.227071	2.04509	4.98057	5.11071	3.21e-07	26.1193	0.00151251
6	118478507	rs205965	A	G	G	48.7004	13425.1	0.33502	0.624365	0.334458	20109	3.41149	0.2403	2.1301	5.46371	5.10675	3.28e-07	26.0788	0.00170309
6	119071671	rs11751221	T	C	C	55.95	16859	0.420582	0.717308	0.420005	20109	3.75636	0.259457	2.259	6.24623	5.10084	3.38e-07	26.0186	0.00104678
6	119507585	rs3819722	A	G	G	37.2001	8900.25	0.222225	0.476924	0.22173	20109	3.17944	0.226783	2.03851	4.95894	5.1005	3.39e-07	26.0151	0.00226135
6	116197857	rs195511	T	C	C	46.85	12667.7	0.31614	0.600641	0.315587	20109	3.30176	0.23424	2.08622	5.22554	5.09927	3.41e-07	26.0026	0.001688
6	116200457	rs195512	C	G	G	46.85	12667.7	0.31614	0.600641	0.315587	20109	3.30174	0.23424	2.08621	5.2255	5.09926	3.41e-07	26.0024	0.00168787
6	116203917	rs376674	G	A	A	46.85	12667.6	0.316138	0.600641	0.315585	20109	3.30156	0.234251	2.08605	5.22534	5.09879	3.42e-07	25.9977	0.00168787
6	116202783	rs195513	C	T	T	46.85	12670.4	0.316208	0.600641	0.315655	20109	3.30129	0.234249	2.08589	5.22489	5.09847	3.42e-07	25.9944	0.00168694
6	116859771	rs2064877	A	G	A	54	15815.6	0.394591	0.692308	0.394012	20109	3.57739	0.250105	2.19117	5.84058	5.09639	3.46e-07	25.9732	0.00151303
6	116206270	rs195465	A	G	G	46.85	12675.1	0.316325	0.600641	0.315772	20109	3.2995	0.234255	2.08473	5.22211	5.09604	3.47e-07	25.9696	0.00168465
6	116888604	rs7769432	A	T	A	54	15851.1	0.395472	0.692308	0.394895	20109	3.58755	0.250705	2.19481	5.86406	5.0955	3.48e-07	25.9641	0.00149575
6	116861196	rs9400932	G	A	G	54	15820.6	0.394714	0.692308	0.394135	20109	3.57592	0.250115	2.19023	5.83829	5.09455	3.5e-07	25.9544	0.0015125
6	116863791	rs12199491	T	C	T	54	15824.8	0.394818	0.692308	0.39424	20109	3.57318	0.250072	2.18874	5.83333	5.09237	3.54e-07	25.9322	0.00151108
6	116863516	rs12204281	A	G	A	54	15824.6	0.394814	0.692308	0.394236	20109	3.57316	0.250072	2.18872	5.83329	5.09234	3.54e-07	25.9319	0.00151108
6	118622057	rs7747363	T	C	C	46.5997	12446.3	0.310628	0.597432	0.310071	20109	3.30866	0.235037	2.08732	5.24465	5.09088	3.56e-07	25.917	#N/A
6	116868524	rs12175414	T	G	T	54	15834.4	0.395057	0.692308	0.394479	20109	3.57554	0.250372	2.18889	5.84061	5.08889	3.6e-07	25.8968	0.00149674
6	116867514	rs9374611	C	T	C	54	15831.6	0.394989	0.692308	0.394411	20109	3.56839	0.250041	2.18593	5.82516	5.08762	3.63e-07	25.8839	0.00149806
6	116867869	rs9400933	C	T	C	54	15837	0.395123	0.692308	0.394545	20109	3.57111	0.250262	2.18665	5.83213	5.08618	3.65e-07	25.8692	0.00149665
6	116878287	rs1033721	A	G	A	54	15847.3	0.395378	0.692308	0.394801	20109	3.57128	0.250333	2.18645	5.83321	5.08493	3.68e-07	25.8565	0.00149364
6	116878947	rs6906668	C	T	C	54	15847.5	0.395383	0.692308	0.394806	20109	3.57126	0.250335	2.18643	5.8332	5.08486	3.68e-07	25.8558	0.00149364
6	116876845	rs9320568	A	G	A	54	15849.1	0.395424	0.692308	0.394847	20109	3.57125	0.250345	2.18638	5.83331	5.08465	3.68e-07	25.8536	0.0014932
6	116871874	rs2024979	T	G	T	54	15847.4	0.39538	0.692308	0.394803	20109	3.57063	0.250333	2.18605	5.83215	5.08419	3.69e-07	25.849	0.00149586
6	119349536	rs7738420	G	A	G	59.6001	18511.7	0.461767	0.764104	0.461179	20109	3.93009	0.269267	2.31847	6.66197	5.08292	3.72e-07	25.8361	0.00156132
6	116875427	rs7762318	G	A	G	54	15860.5	0.395706	0.692308	0.395129	20109	3.56896	0.250367	2.18489	5.82981	5.08164	3.74e-07	25.8231	0.00148966
6	121913818	rs34137760	C	T	T	50.9501	14620.3	0.364793	0.653206	0.364233	20109	3.50104	0.246773	2.15846	5.67872	5.07778	3.82e-07	25.7838	0.00146345
6	120305800	rs6916805	G	A	A	26.3	5407.95	0.13512	0.337179	0.134727	20109	3.5314	0.248488	2.16987	5.74725	5.07749	3.82e-07	25.7809	0.00162537
6	120306373	rs6940520	T	A	A	26.3	5408.85	0.135142	0.337179	0.13475	20109	3.53133	0.248494	2.1698	5.74721	5.07729	3.83e-07	25.7789	0.00162508
6	120302400	rs12196982	T	C	C	26.3	5409.75	0.135164	0.337179	0.134772	20109	3.5301	0.248464	2.16917	5.74487	5.07649	3.84e-07	25.7707	0.00162508
6	116741965	rs482701	C	T	C	41.95	10690.1	0.266846	0.537821	0.266319	20109	3.19872	0.229313	2.04072	5.0138	5.07058	3.97e-07	25.7107	0.00133693
6	116210173	rs195466	C	T	T	46.6	12594.5	0.314314	0.597436	0.313764	20109	3.26732	0.233505	2.06743	5.16358	5.07042	3.97e-07	25.7092	0.00171462
6	111415836	rs12212085	A	C	C	25.6001	5280.09	0.131923	0.328206	0.131542	20109	3.53921	0.24936	2.17095	5.76981	5.06858	4.01e-07	25.6905	NA
6	116224667	rs195486	T	C	C	46.5	12563.9	0.313552	0.596154	0.313003	20109	3.26074	0.233355	2.06388	5.15167	5.06505	4.08e-07	25.6547	0.00172246
6	115012741	rs3003882	C	G	C	38.2	9546.25	0.238312	0.489744	0.237824	20109	3.15816	0.227133	2.02348	4.92913	5.06307	4.13e-07	25.6346	0.00148918
6	115010302	rs2461375	T	C	T	38.2	9548.65	0.238372	0.489744	0.237884	20109	3.15802	0.22717	2.02324	4.92927	5.06204	4.15e-07	25.6243	0.00149083
6	120307921	rs76380805	G	C	C	26.35	5440.24	0.135924	0.33782	0.135532	20109	3.52925	0.249154	2.16572	5.75126	5.06146	4.16e-07	25.6184	0.00160393
6	120311765	rs10484966	G	A	A	26.35	5441.15	0.135946	0.33782	0.135554	20109	3.52651	0.249042	2.16451	5.74553	5.06063	4.18e-07	25.6099	0.00160086
6	120313062	rs77998680	G	A	A	26.35	5442.25	0.135974	0.33782	0.135582	20109	3.52553	0.249017	2.16402	5.74365	5.06001	4.19e-07	25.6037	0.00160057
6	120313741	rs10457374	A	T	T	26.35	5442.25	0.135974	0.33782	0.135582	20109	3.52553	0.249017	2.16402	5.74365	5.06001	4.19e-07	25.6037	0.00160057
6	117131740	rs9489040	G	A	A	50.9	14736.5	0.367681	0.652564	0.367128	20109	3.41307	0.242663	2.12124	5.49163	5.05891	4.22e-07	25.5926	0.000831
6	116222200	rs195488	T	C	C	46.5	12576.8	0.313873	0.596154	0.313325	20109	3.25564	0.233356	2.06065	5.14363	5.05832	4.23e-07	25.5866	0.00172268
6	116219420	rs195490	C	T	T	46.5	12574.7	0.313821	0.596154	0.313272	20109	3.25585	0.233373	2.06071	5.14413	5.05823	4.23e-07	25.5857	0.00172125
6	115022434	rs1568536	A	G	A	38.2	9545.65	0.238298	0.489744	0.237809	20109	3.14683	0.226706	2.0179	4.90733	5.05674	4.26e-07	25.5706	0.00148967
6	115009961	rs9374474	G	T	G	38.2	9550.95	0.238429	0.489744	0.237941	20109	3.14924	0.226886	2.01874	4.91283	5.05611	4.28e-07	25.5642	0.00149066
6	115023249	rs1879703	T	A	T	38.2	9547.3	0.238339	0.489744	0.23785	20109	3.14636	0.226713	2.01757	4.90667	5.05592	4.28e-07	25.5623	0.00148951
6	115020254	rs2349472	T	C	T	38.2	9550.95	0.238429	0.489744	0.237941	20109	3.14603	0.226737	2.01727	4.90638	5.05494	4.31e-07	25.5525	0.00148912
6	120254849	rs11153856	A	T	T	26.05	5341.06	0.13345	0.333974	0.133061	20109	3.52791	0.249417	2.16378	5.75204	5.05462	4.31e-07	25.5492	0.00164058
6	111428865	rs12199840	A	G	G	25.8	5287.4	0.13211	0.330769	0.131724	20109	3.40775	0.242661	2.11794	5.48303	5.05252	4.36e-07	25.528	NA
6	111430282	rs55831749	T	C	C	25.8	5289.3	0.132157	0.330769	0.131771	20109	3.40693	0.242648	2.11749	5.48158	5.05181	4.38e-07	25.5208	NA
6	111431638	rs73528982	T	G	G	25.8	5287.95	0.132124	0.330769	0.131738	20109	3.40602	0.242602	2.11711	5.47963	5.05166	4.38e-07	25.5193	NA
6	118559981	rs72965615	T	A	A	44.3998	11675.9	0.291418	0.569229	0.290878	20109	3.27062	0.234804	2.06426	5.18197	5.04667	4.5e-07	25.4689	#N/A
6	119348267	rs794249	C	A	C	59.2501	18508.1	0.461669	0.759617	0.46109	20109	3.84094	0.267627	2.27317	6.48995	5.02833	4.95e-07	25.2841	0.00156349
6	116131900	rs56247699	G	A	A	28.6998	6238.8	0.155838	0.367946	0.155426	20109	3.40557	0.244008	2.11101	5.49401	5.02202	5.11e-07	25.2207	0.00199228
6	120294689	rs1928637	G	T	T	26.1	5408.1	0.135118	0.334615	0.134731	20109	3.48279	0.24882	2.13861	5.67183	5.01501	5.3e-07	25.1503	0.00162537
6	120280646	rs9784772	A	G	G	26.1	5407	0.135091	0.334615	0.134703	20109	3.48038	0.248828	2.13709	5.668	5.01205	5.39e-07	25.1207	0.0016282
6	120284355	rs726179	A	C	C	26.1	5408.15	0.13512	0.334615	0.134732	20109	3.47947	0.248823	2.13656	5.66646	5.01112	5.41e-07	25.1113	0.00162537
6	120274741	rs10457373	C	T	T	26.1	5408.85	0.135137	0.334615	0.13475	20109	3.47733	0.248746	2.13557	5.66213	5.01019	5.44e-07	25.102	0.00162567
6	120276892	rs12198439	C	T	T	26.1	5408.85	0.135137	0.334615	0.13475	20109	3.47733	0.248746	2.13557	5.66213	5.01019	5.44e-07	25.102	0.00162537
6	120278662	rs77480612	G	T	T	26.1	5408.85	0.135137	0.334615	0.13475	20109	3.47733	0.248746	2.13557	5.66213	5.01019	5.44e-07	25.102	0.00162537
6	120279408	rs77896940	A	G	G	26.1	5408.85	0.135137	0.334615	0.13475	20109	3.47733	0.248746	2.13557	5.66213	5.01019	5.44e-07	25.102	0.00162537
6	120279881	rs76579243	A	G	G	26.1	5408.9	0.135138	0.334615	0.134751	20109	3.47732	0.248746	2.13556	5.6621	5.01017	5.44e-07	25.1019	0.00162537
6	120286781	rs74900956	T	C	C	26.1	5412.49	0.135228	0.334615	0.13484	20109	3.47354	0.248712	2.13338	5.65558	5.00648	5.54e-07	25.0649	0.00162381
6	123290810	rs72972362	A	G	G	15.6	2266.6	0.0567457	0.2	0.0564674	20109	4.35484	0.294365	2.44573	7.75417	4.99818	5.79e-07	24.9818	NA
6	113654172	rs12193773	A	G	G	26.9998	5749.35	0.143626	0.346151	0.143232	20109	3.36918	0.243045	2.09239	5.42506	4.9977	5.8e-07	24.9771	NA
6	116819624	rs2806719	T	C	T	47.45	13136.2	0.327805	0.608333	0.32726	20109	3.27062	0.237305	2.05417	5.20744	4.99349	5.93e-07	24.935	0.00121496
3	153069371	3:153069371_T_C	C	T	T	17.55	2910.6	0.072807	0.225	0.0725112	20109	4.20945	0.287889	2.39427	7.40078	4.99266	5.96e-07	24.9266	NA
6	120269641	rs12110604	C	T	T	26.1	5420.54	0.135428	0.334615	0.135041	20109	3.45158	0.248148	2.12223	5.6136	4.99231	5.97e-07	24.9231	0.00161233
6	120269425	rs6937391	A	G	G	26.1	5421.09	0.135442	0.334615	0.135055	20109	3.45153	0.248155	2.12218	5.6136	4.99211	5.97e-07	24.9211	0.00161233
6	120262304	rs1319090	T	C	C	26.1	5411.6	0.135206	0.334615	0.134818	20109	3.44556	0.247809	2.11994	5.60009	4.99209	5.97e-07	24.9209	0.00161999
6	115028814	rs4946016	G	C	G	38	9541.9	0.238199	0.487179	0.237715	20109	3.08892	0.225927	1.9838	4.80968	4.99197	5.98e-07	24.9198	0.00148928
6	115027552	rs4560675	C	T	C	38	9550.25	0.238407	0.487179	0.237924	20109	3.08643	0.225896	1.98232	4.80552	4.98908	6.07e-07	24.891	0.00148666
6	119018319	rs57237379	G	A	A	57	17100.2	0.426605	0.730769	0.426014	20109	3.6041	0.257675	2.17502	5.97214	4.97554	6.51e-07	24.756	0.00171788
6	119007308	rs6937176	A	G	G	57	17084	0.426202	0.730769	0.42561	20109	3.60068	0.257498	2.17371	5.96441	4.97526	6.52e-07	24.7532	0.00171713
6	119005785	rs11754023	T	C	C	57	17089.7	0.426344	0.730769	0.425752	20109	3.60157	0.257564	2.17397	5.96666	4.97495	6.53e-07	24.7502	0.00171693
6	119008305	rs72962906	C	T	T	57	17090.9	0.426375	0.730769	0.425783	20109	3.59977	0.257558	2.1729	5.9636	4.97312	6.59e-07	24.7319	0.00171713
6	119009327	rs60497831	G	A	A	57	17091.1	0.426379	0.730769	0.425787	20109	3.5997	0.25756	2.17285	5.96351	4.97301	6.59e-07	24.7308	0.00171713
6	117714893	rs1535329	A	C	C	53.9	16184.5	0.40376	0.691026	0.403201	20109	3.44471	0.24883	2.11519	5.60993	4.97063	6.67e-07	24.7072	0.00114174
3	153068692	rs67599059	G	T	T	17.5	2919.8	0.0730345	0.224359	0.0727404	20109	4.19	0.288313	2.38123	7.3727	4.96926	6.72e-07	24.6936	0.00043224
6	119002644	rs17349329	T	G	G	57	17102.1	0.426652	0.730769	0.426061	20109	3.59744	0.257629	2.1712	5.96057	4.96926	6.72e-07	24.6935	0.00171802
6	117623481	rs603127	G	A	A	37.1501	10207.7	0.254732	0.476283	0.254301	20109	3.59074	0.257448	2.16793	5.94735	4.96551	6.85e-07	24.6563	NA
6	119353212	rs794257	G	A	G	58.85	18506.1	0.461608	0.754488	0.461039	20109	3.74137	0.265883	2.22183	6.30016	4.96253	6.96e-07	24.6267	0.0015636
6	119352714	rs2782573	C	T	C	58.85	18509	0.46168	0.754488	0.461111	20109	3.73951	0.265859	2.22083	6.29672	4.9611	7.01e-07	24.6125	0.00156336
6	120309607	rs6920178	T	C	C	26.35	5545.24	0.138535	0.33782	0.138148	20109	3.43123	0.248566	2.108	5.58509	4.96012	7.04e-07	24.6028	0.00153933
6	118748071	rs11968605	C	T	T	62.4	19852.5	0.495174	0.8	0.494582	20109	4.12116	0.285995	2.35277	7.2187	4.9516	7.36e-07	24.5184	0.00133555
6	121289645	rs9385181	C	T	T	25.15	5111.2	0.127713	0.322435	0.127334	20109	3.35867	0.24483	2.07859	5.42708	4.94852	7.48e-07	24.4879	0.00176058
6	119017504	rs4027595	T	C	C	57	17157.8	0.428038	0.730769	0.42745	20109	3.57739	0.257582	2.1593	5.92679	4.94846	7.48e-07	24.4873	0.00169959
6	121276727	rs9320781	A	C	C	25.15	5111.7	0.127725	0.322435	0.127347	20109	3.3566	0.24477	2.07755	5.42311	4.94722	7.53e-07	24.4749	0.00175838
6	120250070	rs78190939	C	T	T	26	5418.7	0.13538	0.333333	0.134995	20109	3.40035	0.247597	2.093	5.52432	4.94303	7.69e-07	24.4336	0.00161493
6	114281637	rs7748936	C	T	T	21.2	4012.4	0.100293	0.271795	0.0999601	20109	3.59605	0.259182	2.16376	5.97644	4.93798	7.89e-07	24.3836	0.00123002
6	117431773	rs706941	A	G	G	51.05	15151.8	0.378012	0.654487	0.377475	20109	3.29656	0.241813	2.05225	5.29533	4.93306	8.09e-07	24.3351	0.00135334
6	115059931	rs6923360	T	C	T	38	9656.7	0.241054	0.487179	0.240575	20109	3.05788	0.226614	1.96122	4.76776	4.93226	8.13e-07	24.3272	0.00143735
6	112900812	rs12527361	T	A	A	20.1501	3781.1	0.0945161	0.258334	0.0941978	20109	3.69495	0.265008	2.19802	6.21132	4.93179	8.15e-07	24.3225	0.00165508
6	120251914	rs7775180	G	A	A	26	5431.75	0.135704	0.333333	0.13532	20109	3.3739	0.246913	2.0795	5.474	4.92508	8.43e-07	24.2564	0.00160796
6	120252180	rs7775643	G	T	T	26	5431.95	0.135709	0.333333	0.135325	20109	3.37371	0.246909	2.0794	5.47365	4.92495	8.44e-07	24.2551	0.00160825
6	117433042	rs783368	T	C	C	51.05	15193.6	0.379052	0.654487	0.378516	20109	3.28995	0.241889	2.04783	5.2855	4.92321	8.51e-07	24.238	0.00134036
6	117436304	rs2204522	G	T	T	51.05	15195.6	0.3791	0.654487	0.378565	20109	3.29007	0.241901	2.04785	5.2858	4.92313	8.52e-07	24.2372	0.00134036
6	114279621	rs62415914	A	G	G	21.05	3954.9	0.09886	0.269872	0.0985277	20109	3.57994	0.259055	2.15461	5.94818	4.92308	8.52e-07	24.2368	0.00123559
6	117433995	rs1084692	A	G	G	51.05	15195.8	0.379106	0.654487	0.378571	20109	3.28995	0.241896	2.0478	5.28557	4.92307	8.52e-07	24.2366	0.00134036
6	117434224	rs1084693	T	C	C	51.05	15195.8	0.379106	0.654487	0.378571	20109	3.28995	0.241896	2.0478	5.28557	4.92307	8.52e-07	24.2366	0.00134036
6	114270966	rs62415909	G	A	A	21.05	3958.8	0.0989569	0.269872	0.0986248	20109	3.58159	0.259208	2.15495	5.9527	4.92195	8.57e-07	24.2256	0.00123495
6	111499822	rs76869750	A	G	G	18.7501	3197.45	0.0799691	0.240385	0.0796574	20109	3.732	0.267627	2.2087	6.30589	4.92083	8.62e-07	24.2145	0.00155465
6	117432110	rs940985	G	T	T	51.05	15196.1	0.379113	0.654487	0.378577	20109	3.28588	0.241785	2.04571	5.27787	4.92022	8.64e-07	24.2086	0.00134067
6	114248217	rs62415904	T	C	C	21.05	3961.4	0.0990216	0.269872	0.0986896	20109	3.5826	0.259394	2.15477	5.95656	4.9195	8.68e-07	24.2014	0.00123507
6	114251671	rs62415906	A	G	G	21.05	3961.55	0.0990253	0.269872	0.0986933	20109	3.58259	0.259398	2.15475	5.95658	4.91942	8.68e-07	24.2007	0.00123539
6	117430117	rs2456998	G	T	T	51.05	15197.3	0.379144	0.654487	0.378609	20109	3.28508	0.241786	2.0452	5.2766	4.91918	8.69e-07	24.1983	0.00134067
6	117430457	rs2498925	A	G	G	51.05	15197.7	0.379151	0.654487	0.378616	20109	3.28501	0.241791	2.04515	5.27655	4.91901	8.7e-07	24.1967	0.00134067
6	114245470	rs2169506	A	G	G	21.05	3963.3	0.0990688	0.269872	0.0987369	20109	3.58208	0.259408	2.1544	5.95586	4.91867	8.71e-07	24.1933	0.00123474
6	117422149	rs4945573	A	G	G	51.05	15198.2	0.379165	0.654487	0.37863	20109	3.28451	0.241781	2.04487	5.27564	4.91857	8.72e-07	24.1923	0.00134067
6	117422684	rs7753985	C	T	T	51.05	15198.2	0.379165	0.654487	0.37863	20109	3.28451	0.241781	2.04487	5.27564	4.91857	8.72e-07	24.1923	0.00134067
6	117422771	rs2457000	G	A	A	51.05	15198.2	0.379165	0.654487	0.37863	20109	3.28451	0.241781	2.04487	5.27564	4.91857	8.72e-07	24.1923	0.00134067
6	117423070	rs2457002	A	T	T	51.05	15200.9	0.379231	0.654487	0.378696	20109	3.2845	0.241793	2.04482	5.27574	4.91832	8.73e-07	24.1899	0.00134008
6	117429490	rs2048190	G	C	C	51.05	15203.8	0.379303	0.654487	0.378768	20109	3.28477	0.24182	2.04488	5.27646	4.91811	8.74e-07	24.1878	0.00134008
6	114254979	rs73546796	A	G	G	21.05	3962.65	0.0990526	0.269872	0.0987207	20109	3.58088	0.259379	2.1538	5.95352	4.91793	8.75e-07	24.1861	0.00123507
6	114261596	rs17792118	T	A	A	21.05	3963.95	0.099085	0.269872	0.0987531	20109	3.58103	0.259388	2.15385	5.95386	4.91793	8.75e-07	24.186	0.00123474
6	117403841	rs2498928	G	A	A	51.05	15196.2	0.379114	0.654487	0.378579	20109	3.28109	0.241664	2.04321	5.26893	4.91665	8.8e-07	24.1734	0.00134077
6	117403757	rs2498927	T	A	A	51.05	15198.8	0.37918	0.654487	0.378645	20109	3.28108	0.241676	2.04316	5.26904	4.91639	8.82e-07	24.1709	0.00134017
6	117407275	rs1588210	T	C	C	51.05	15196.5	0.379123	0.654487	0.378587	20109	3.28105	0.241676	2.04314	5.269	4.91635	8.82e-07	24.1705	0.00134077
6	114235881	rs35598148	G	T	T	21.05	3965.5	0.0991235	0.269872	0.0987917	20109	3.58011	0.25942	2.15317	5.95272	4.91632	8.82e-07	24.1702	0.00123641
6	117411588	rs2498918	A	G	G	51.05	15196.7	0.379128	0.654487	0.378592	20109	3.28095	0.241672	2.04309	5.2688	4.9163	8.82e-07	24.17	0.00134077
6	117404048	rs2498929	C	T	T	51.05	15196.7	0.379126	0.654487	0.378591	20109	3.28095	0.241672	2.04309	5.2688	4.9163	8.82e-07	24.17	0.00134077
6	117406871	rs1605596	T	C	C	51.05	15196.7	0.379126	0.654487	0.378591	20109	3.28095	0.241672	2.04309	5.2688	4.9163	8.82e-07	24.17	0.00134077
6	117409792	rs1113083	C	T	T	51.05	15196.7	0.379126	0.654487	0.378591	20109	3.28095	0.241672	2.04309	5.2688	4.9163	8.82e-07	24.17	0.00134077
6	117410861	rs2498916	A	G	G	51.05	15196.8	0.379129	0.654487	0.378594	20109	3.28094	0.241673	2.04309	5.26879	4.91628	8.82e-07	24.1698	0.00134077
6	117411129	6:117411129_T_C	C	T	T	51.05	15196.8	0.379129	0.654487	0.378594	20109	3.28094	0.241673	2.04309	5.26879	4.91628	8.82e-07	24.1698	NA
6	117411912	rs2498919	A	T	T	51.05	15196.8	0.37913	0.654487	0.378595	20109	3.28094	0.241673	2.04308	5.26878	4.91626	8.82e-07	24.1696	0.00134077
6	117405247	rs884855	A	G	G	51.05	15199.6	0.3792	0.654487	0.378665	20109	3.28104	0.241682	2.04311	5.26903	4.91621	8.82e-07	24.1691	0.00134017
6	117420571	rs113289276	C	T	T	51.05	15197	0.379134	0.654487	0.378599	20109	3.28091	0.241675	2.04306	5.26876	4.9162	8.82e-07	24.169	0.00134077
6	117421165	rs2498923	A	G	G	51.05	15197	0.379134	0.654487	0.378599	20109	3.28091	0.241675	2.04306	5.26876	4.9162	8.82e-07	24.169	0.00134077
6	117409095	rs2498930	G	A	A	51.05	15197.3	0.379142	0.654487	0.378607	20109	3.28093	0.241676	2.04306	5.26879	4.9162	8.82e-07	24.169	0.00134077
6	117406682	rs2456995	T	C	C	51.05	15199.3	0.379192	0.654487	0.378657	20109	3.28094	0.241684	2.04304	5.26891	4.91604	8.83e-07	24.1675	0.00134017
6	115412914	rs9384929	C	T	T	41.55	11224.3	0.280118	0.532693	0.279628	20109	3.16328	0.234631	1.99719	5.01021	4.90817	9.19e-07	24.0901	NA
6	121312581	rs2358163	A	T	T	24.05	4743.7	0.118548	0.308333	0.118179	20109	3.37896	0.248096	2.0778	5.49493	4.90766	9.22e-07	24.0851	0.00191553
6	116539086	rs1204791	T	C	C	39	10077.7	0.251547	0.5	0.251064	20109	3.08401	0.229741	1.96589	4.83808	4.90217	9.48e-07	24.0313	0.00140386
6	121368169	rs9374998	G	T	T	25	5067.25	0.126616	0.320513	0.126239	20109	3.3141	0.244428	2.05262	5.35086	4.902	9.49e-07	24.0296	0.00179888
6	115036646	rs9374476	A	T	A	38	9695.05	0.242007	0.487179	0.241531	20109	3.02229	0.225786	1.94154	4.70463	4.89852	9.66e-07	23.9955	0.0014326
6	115047841	rs9374485	C	T	C	38	9695.85	0.242027	0.487179	0.241551	20109	3.02218	0.225822	1.94134	4.7048	4.89757	9.7e-07	23.9862	0.00143113
6	115041835	rs9374478	A	G	A	38	9695.25	0.242012	0.487179	0.241536	20109	3.0215	0.22578	1.94105	4.70334	4.89747	9.71e-07	23.9852	0.00143129
6	115052322	rs4289689	C	T	C	38	9696.65	0.242047	0.487179	0.241571	20109	3.02144	0.225797	1.94095	4.70341	4.89702	9.73e-07	23.9808	0.00143061
6	115037371	rs6911932	A	G	A	38	9696.3	0.242038	0.487179	0.241562	20109	3.0212	0.225786	1.94084	4.70293	4.89692	9.74e-07	23.9798	0.00143113
6	115037710	rs6939836	T	C	T	38	9696.3	0.242038	0.487179	0.241562	20109	3.0212	0.225786	1.94084	4.70293	4.89692	9.74e-07	23.9798	0.00143113
6	115049875	rs7752198	C	A	C	38	9696.85	0.242052	0.487179	0.241576	20109	3.02116	0.225786	1.94082	4.70287	4.89687	9.74e-07	23.9793	0.00143061
6	115051806	rs4609061	T	G	T	38	9696.85	0.242052	0.487179	0.241576	20109	3.02116	0.225786	1.94082	4.70287	4.89687	9.74e-07	23.9793	0.00143061
6	115052051	rs4355641	A	G	A	38	9696.85	0.242052	0.487179	0.241576	20109	3.02116	0.225786	1.94082	4.70287	4.89687	9.74e-07	23.9793	0.00143061
6	115052378	rs4460233	G	A	G	38	9696.85	0.242052	0.487179	0.241576	20109	3.02116	0.225786	1.94082	4.70287	4.89687	9.74e-07	23.9793	0.00143061
6	115053355	rs9374486	C	T	C	38	9696.85	0.242052	0.487179	0.241576	20109	3.02116	0.225786	1.94082	4.70287	4.89687	9.74e-07	23.9793	0.00143061
6	115053726	6:115053726_C_T	T	C	T	38	9696.85	0.242052	0.487179	0.241576	20109	3.02116	0.225786	1.94082	4.70287	4.89687	9.74e-07	23.9793	NA
6	115054259	rs9372406	A	G	A	38	9696.85	0.242052	0.487179	0.241576	20109	3.02116	0.225786	1.94082	4.70287	4.89687	9.74e-07	23.9793	0.00143061
6	115055846	rs4945523	C	T	C	38	9696.95	0.242055	0.487179	0.241578	20109	3.0211	0.225786	1.94078	4.70279	4.89676	9.74e-07	23.9783	0.00143061
6	115056008	rs9400747	G	A	G	38	9696.95	0.242055	0.487179	0.241578	20109	3.0211	0.225786	1.94078	4.70279	4.89676	9.74e-07	23.9783	0.00143061
6	115056044	rs9384914	A	T	A	38	9696.95	0.242055	0.487179	0.241578	20109	3.0211	0.225786	1.94078	4.70279	4.89676	9.74e-07	23.9783	0.00143061
6	115052623	rs4291126	C	T	C	38	9697.7	0.242073	0.487179	0.241597	20109	3.02111	0.225788	1.94078	4.70282	4.89674	9.74e-07	23.978	0.00143061
6	115054421	rs9387237	T	C	T	38	9697	0.242056	0.487179	0.241579	20109	3.02109	0.225787	1.94077	4.70277	4.89674	9.74e-07	23.978	0.00143061
6	115054597	rs9481472	A	G	A	38	9697	0.242056	0.487179	0.241579	20109	3.02109	0.225787	1.94077	4.70277	4.89674	9.74e-07	23.978	0.00143061
6	115055023	rs9488463	G	A	G	38	9697	0.242056	0.487179	0.241579	20109	3.02109	0.225787	1.94077	4.70277	4.89674	9.74e-07	23.978	0.00143061
6	115056160	rs9374487	T	C	T	38	9697.3	0.242063	0.487179	0.241587	20109	3.02107	0.225787	1.94075	4.70274	4.8967	9.75e-07	23.9777	0.00143061
6	121372305	rs9372639	G	A	A	25	5078.6	0.126898	0.320513	0.126522	20109	3.31038	0.244465	2.05016	5.34523	4.89666	9.75e-07	23.9773	0.00179368
6	117436548	rs2819600	C	T	T	50.9	15195	0.379081	0.652564	0.37855	20109	3.26371	0.241655	2.03243	5.24093	4.89486	9.84e-07	23.9596	0.00134036
6	117682772	rs1407180	C	T	C	51.4	15470.2	0.385937	0.658975	0.385406	20109	3.38836	0.249414	2.0782	5.52449	4.89285	9.94e-07	23.94	0.00093697
6	121371603	rs9372637	A	T	T	25	5081	0.126958	0.320513	0.126582	20109	3.30567	0.244558	2.04687	5.33861	4.88897	1.01e-06	23.902	0.00179267
6	115038135	rs6940593	T	C	T	38	9711.35	0.242413	0.487179	0.241937	20109	3.01699	0.225932	1.93758	4.69773	4.88758	1.02e-06	23.8884	0.00142988
6	121359722	rs9398617	G	A	A	25	5081.85	0.126979	0.320513	0.126603	20109	3.30179	0.244459	2.04487	5.33131	4.88615	1.03e-06	23.8745	0.00179053
6	115451678	rs36112731	G	C	G	41.6501	11318.5	0.282463	0.533975	0.281974	20109	3.13829	0.23408	1.98356	4.96527	4.88584	1.03e-06	23.8715	NA
6	121349854	rs9385183	G	A	A	25	5074.35	0.126793	0.320513	0.126416	20109	3.28881	0.243829	2.03935	5.3038	4.88262	1.05e-06	23.84	0.0017912
6	121339179	rs1343075	A	G	G	25	5077.95	0.126882	0.320513	0.126506	20109	3.28702	0.243818	2.03828	5.30079	4.88061	1.06e-06	23.8204	0.00179244
16	85243002	rs79979991	C	G	G	17.3	2707.05	0.0677396	0.221795	0.0674402	20109	3.90395	0.279114	2.25903	6.74663	4.87968	1.06e-06	23.8113	0.00059962
6	115420446	rs238603	C	T	T	41.55	11297.3	0.281935	0.532693	0.281447	20109	3.14169	0.234633	1.98355	4.97604	4.87894	1.07e-06	23.8041	NA
6	121352174	rs12665436	C	T	T	25	5094.1	0.127284	0.320513	0.126908	20109	3.28311	0.243891	2.03557	5.29524	4.87428	1.09e-06	23.7586	0.00177609
6	121327844	rs12665708	C	T	T	25	5087	0.127107	0.320513	0.126731	20109	3.28381	0.243953	2.03575	5.29702	4.87389	1.09e-06	23.7549	0.00178963
6	120234941	rs12209282	A	C	C	28.55	6411.36	0.160125	0.366025	0.159725	20109	3.25377	0.242118	2.0244	5.22971	4.87289	1.1e-06	23.7451	0.0013627
6	120234621	rs12202824	T	C	C	28.55	6413.36	0.160175	0.366025	0.159775	20109	3.25351	0.242133	2.02418	5.22946	4.87225	1.1e-06	23.7389	0.00136174
6	115434363	rs238608	C	T	T	41.55	11315.9	0.282396	0.532693	0.28191	20109	3.13321	0.234496	1.97873	4.96127	4.87026	1.11e-06	23.7194	NA
6	120229507	rs1465150	C	T	T	28.55	6414.26	0.160197	0.366025	0.159797	20109	3.24986	0.242077	2.02212	5.223	4.86874	1.12e-06	23.7046	0.00135987
6	120232867	rs141235693	A	G	G	28.55	6414.26	0.160197	0.366025	0.159797	20109	3.24984	0.242077	2.02212	5.22298	4.86873	1.12e-06	23.7045	0.00135987
6	120220376	rs28665817	T	C	C	28.6	6444.85	0.160959	0.366666	0.160559	20109	3.22937	0.241497	2.01166	5.18419	4.85425	1.21e-06	23.5637	0.00136055
6	118427216	rs3924525	C	G	G	55.1	16715.5	0.416992	0.70641	0.41643	20109	3.37336	0.250487	2.06466	5.5116	4.85419	1.21e-06	23.5632	0.00130182
6	114965933	rs184406996	A	C	C	24.3999	4872.2	0.121751	0.312819	0.12138	20109	3.3383	0.24834	2.05182	5.43142	4.85407	1.21e-06	23.562	0.0013508
6	123985161	rs9388278	G	A	A	31.7501	7720.8	0.192763	0.407053	0.192347	20109	3.21179	0.240433	2.00489	5.14522	4.85304	1.22e-06	23.552	NA
6	114967211	rs75324297	G	A	A	24.3999	4873.7	0.121789	0.312819	0.121418	20109	3.33673	0.24836	2.05076	5.42907	4.85178	1.22e-06	23.5398	0.00135052
6	114958970	rs4548038	C	A	A	24.3999	4874.85	0.121817	0.312819	0.121446	20109	3.33035	0.248017	2.04822	5.41505	4.85077	1.23e-06	23.53	0.00134168
6	120226635	rs77593837	C	T	T	28.6	6444.95	0.160962	0.366666	0.160562	20109	3.2219	0.241245	2.008	5.16963	4.84973	1.24e-06	23.5199	0.00136128
6	114952008	rs148706553	G	A	A	24.3999	4875.75	0.12184	0.312819	0.121469	20109	3.33013	0.248062	2.04791	5.41516	4.84965	1.24e-06	23.5191	0.00134139
6	114949180	rs1915821	C	T	T	24.3999	4877.85	0.121892	0.312819	0.121521	20109	3.32981	0.248092	2.04759	5.41497	4.84867	1.24e-06	23.5096	0.00134111
6	120222567	rs79998439	T	G	G	28.6	6454.7	0.161204	0.366666	0.160805	20109	3.22288	0.241458	2.00777	5.17336	4.84671	1.26e-06	23.4906	0.00135992
6	120223811	rs76839281	T	C	C	28.6	6455.15	0.161215	0.366666	0.160816	20109	3.22194	0.241426	2.00731	5.17153	4.84614	1.26e-06	23.4851	0.00135992
6	120223065	rs10457372	T	A	A	28.6	6455.3	0.161219	0.366666	0.16082	20109	3.22193	0.241433	2.00728	5.17159	4.84599	1.26e-06	23.4836	0.00135992
6	114947783	rs113113644	G	A	A	24.3999	4885.6	0.122085	0.312819	0.121714	20109	3.32672	0.248186	2.04531	5.41094	4.84308	1.28e-06	23.4554	0.00133743
6	120240216	rs11153851	C	T	T	28.45	6421.01	0.160363	0.364744	0.159965	20109	3.23181	0.242278	2.0101	5.19604	4.84172	1.29e-06	23.4423	0.00127691
6	115966626	rs9384954	G	A	A	39.95	10246.1	0.255759	0.51218	0.25526	20109	3.01377	0.227886	1.92811	4.71072	4.84097	1.29e-06	23.435	0.00130643
16	85242244	rs4783150	T	A	A	17.3	2733.25	0.068391	0.221795	0.0680929	20109	3.88108	0.280194	2.24105	6.72132	4.83991	1.3e-06	23.4247	0.00058232
6	120226606	rs76875240	G	A	A	28.6	6458.7	0.161303	0.366666	0.160904	20109	3.21277	0.241169	2.00261	5.15421	4.83949	1.3e-06	23.4206	0.00135108
6	115965195	rs9387348	C	G	G	39.95	10249.2	0.255834	0.51218	0.255336	20109	3.01009	0.227814	1.92603	4.70429	4.83715	1.32e-06	23.398	0.00130601
6	118936032	rs7761131	T	C	C	56.4498	18090.2	0.451207	0.723716	0.450678	20109	3.90282	0.281698	2.24696	6.77892	4.83389	1.34e-06	23.3665	NA
6	118620293	rs11758402	A	G	G	56.75	17175.9	0.428481	0.727564	0.4279	20109	3.46362	0.257022	2.09292	5.73202	4.83349	1.34e-06	23.3626	0.00157809
6	120226349	rs12206035	G	A	A	28.6	6466.25	0.161491	0.366666	0.161092	20109	3.2064	0.241061	1.99906	5.14291	4.83342	1.34e-06	23.362	0.00135108
6	120225809	rs78686959	G	A	A	28.6	6467.55	0.161523	0.366666	0.161125	20109	3.20532	0.241034	1.99849	5.14091	4.83256	1.35e-06	23.3536	0.00135063
6	119019064	rs1688631	A	T	T	56.95	17435	0.43493	0.730128	0.434356	20109	3.4676	0.257313	2.09413	5.74188	4.8325	1.35e-06	23.353	0.00160867
16	85241521	rs77471076	G	C	C	17.3	2748.05	0.068759	0.221795	0.0684616	20109	3.84357	0.279093	2.22418	6.642	4.82419	1.41e-06	23.2728	0.00057737
6	121366033	rs9398619	C	T	T	25	5162.75	0.128991	0.320513	0.128619	20109	3.26051	0.24501	2.01712	5.27033	4.82382	1.41e-06	23.2693	0.00174532
6	121916722	rs4527743	T	C	C	50.8501	15067	0.375899	0.651924	0.375362	20109	3.26801	0.245599	2.01943	5.28855	4.82161	1.42e-06	23.2479	0.00141281
6	120247201	rs7748214	A	G	G	28.5	6458.2	0.161289	0.365385	0.160892	20109	3.19817	0.241245	1.99321	5.13156	4.81908	1.44e-06	23.2235	0.00127586
6	120246344	rs10872187	G	A	A	28.5	6458.15	0.161287	0.365385	0.160891	20109	3.19814	0.241245	1.99319	5.13151	4.81904	1.44e-06	23.2232	0.00127521
6	120244785	rs10484965	G	A	A	28.5	6457.85	0.16128	0.365385	0.160883	20109	3.19755	0.241273	1.99271	5.13085	4.8177	1.45e-06	23.2103	0.00127923
16	85241631	rs7203805	G	C	C	17.3	2756.45	0.0689679	0.221795	0.0686709	20109	3.83887	0.279309	2.22052	6.63669	4.81609	1.46e-06	23.1947	0.00057323
6	120240745	rs11153852	T	A	A	28.5	6458.95	0.161307	0.365385	0.160911	20109	3.19327	0.24116	1.99049	5.12285	4.81441	1.48e-06	23.1785	0.00127691
6	120242261	rs11153854	G	A	A	28.5	6458.85	0.161305	0.365385	0.160908	20109	3.19322	0.24116	1.99046	5.12276	4.81436	1.48e-06	23.1781	0.00127691
16	85236909	rs77494068	G	A	A	16.85	2661.75	0.066602	0.216026	0.0663117	20109	3.89799	0.282636	2.24007	6.78299	4.81348	1.48e-06	23.1696	0.00061578
6	116777238	rs4946167	C	G	G	46	12673.7	0.316269	0.589744	0.315737	20109	3.08303	0.234027	1.94883	4.87732	4.81104	1.5e-06	23.1461	0.00124827
6	120244298	rs12203167	C	T	T	28.5	6463.85	0.161429	0.365385	0.161033	20109	3.18957	0.241101	1.98841	5.11632	4.81079	1.5e-06	23.1438	0.00127647
6	120242060	rs11153853	G	A	A	28.5	6473.8	0.161676	0.365385	0.161281	20109	3.18132	0.240995	1.98368	5.10203	4.80215	1.57e-06	23.0607	0.00126665
6	122072630	rs34516928	C	G	G	52.05	15377.2	0.383639	0.667308	0.383088	20109	3.19936	0.242392	1.98948	5.14503	4.79781	1.6e-06	23.019	0.00144003
6	124020179	rs9401695	A	G	G	19.2	3512.9	0.0878239	0.246154	0.0875162	20109	3.66853	0.27126	2.15573	6.24293	4.79168	1.65e-06	22.9602	0.00115266
6	118618638	rs4294041	A	G	G	56.75	17314.1	0.431919	0.727564	0.431344	20109	3.41944	0.256914	2.06666	5.65771	4.78557	1.71e-06	22.9017	0.00154027
6	124032062	rs4897436	G	A	A	19	3480.4	0.0870107	0.24359	0.0867065	20109	3.70003	0.273476	2.16482	6.32394	4.78412	1.72e-06	22.8878	0.0011627
6	121938298	rs13200336	C	A	A	50.9001	15071	0.375999	0.652565	0.375462	20109	3.20464	0.243511	1.9884	5.16484	4.78255	1.73e-06	22.8728	0.00133201
6	119508871	rs9387640	C	T	T	52.6003	15924.5	0.397264	0.674363	0.396725	20109	3.20612	0.243617	1.9889	5.16829	4.78235	1.73e-06	22.8709	0.00161641
21	23056909	rs74480977	C	T	T	16.4999	2551.35	0.0638482	0.211538	0.0635612	20109	3.94439	0.28705	2.24721	6.92336	4.78069	1.75e-06	22.855	0.00112407
6	121928237	rs13196180	T	A	A	50.8501	15114.4	0.377077	0.651924	0.376543	20109	3.21776	0.244549	1.99248	5.19654	4.77893	1.76e-06	22.8382	0.00133248
6	121929854	rs13204177	T	C	C	50.8501	15115.5	0.377105	0.651924	0.376571	20109	3.21766	0.244552	1.9924	5.1964	4.77875	1.76e-06	22.8364	0.00133248
6	121926360	rs4562178	A	G	G	50.8501	15116.5	0.377128	0.651924	0.376594	20109	3.21761	0.244556	1.99235	5.19636	4.77861	1.77e-06	22.8351	0.0013323
6	122080198	rs11966891	A	C	C	52	15379.3	0.383691	0.666667	0.383142	20109	3.16574	0.241254	1.97297	5.07962	4.77665	1.78e-06	22.8164	0.00143987
6	121932660	rs11759649	T	C	C	50.8501	15120.9	0.377239	0.651924	0.376705	20109	3.21536	0.244523	1.99109	5.19239	4.77639	1.78e-06	22.8139	0.0013318
6	117438214	rs1526274	A	T	T	49.1	14699.9	0.366726	0.629487	0.366216	20109	3.12018	0.238251	1.95605	4.97714	4.77602	1.79e-06	22.8104	0.00129566
6	117438664	rs1622418	C	G	G	49.1	14700.3	0.366738	0.629487	0.366227	20109	3.12005	0.238262	1.95592	4.97703	4.77561	1.79e-06	22.8065	0.00129566
6	122078784	rs13192454	A	G	G	52	15382	0.383759	0.666667	0.383209	20109	3.16195	0.241176	1.97091	5.07276	4.77324	1.81e-06	22.7838	0.0014395
6	121946564	rs13212484	G	A	A	50.9001	15099.5	0.376707	0.652565	0.376171	20109	3.19402	0.243408	1.98221	5.14668	4.77092	1.83e-06	22.7617	0.00132831
6	116105988	rs2351532	T	G	T	34	8109.25	0.202478	0.435897	0.202024	20109	3.03886	0.232983	1.92484	4.79761	4.77066	1.84e-06	22.7592	0.00193878
6	116104021	rs3927742	C	G	C	34	8111	0.202521	0.435897	0.202068	20109	3.03879	0.232992	1.92477	4.7976	4.77039	1.84e-06	22.7566	0.001938
6	116103604	rs3862824	C	T	C	34	8111.6	0.202536	0.435897	0.202083	20109	3.03796	0.233002	1.9242	4.79637	4.769	1.85e-06	22.7434	0.001938
6	114554500	rs2492892	C	T	C	28.5002	6403.29	0.159923	0.365387	0.159524	20109	3.14244	0.240305	1.96209	5.03286	4.76478	1.89e-06	22.7031	0.00138563
6	116107978	rs4318916	C	G	C	34	8113.15	0.202575	0.435897	0.202121	20109	3.03252	0.232841	1.92136	4.78629	4.76459	1.89e-06	22.7013	0.00193677
6	116107743	rs4318915	C	T	C	34	8115.3	0.202628	0.435897	0.202175	20109	3.03185	0.23284	1.92094	4.78522	4.76367	1.9e-06	22.6926	0.00193566
6	119520051	rs6923555	T	C	T	57.1501	18133.8	0.452309	0.732693	0.451764	20109	3.46291	0.261088	2.07588	5.77669	4.75744	1.96e-06	22.6332	0.00123347
6	119520324	rs6901418	C	T	C	57.1501	18133.7	0.452306	0.732693	0.451761	20109	3.46286	0.261086	2.07586	5.7766	4.75743	1.96e-06	22.6331	0.00123347
6	119523812	rs6924690	C	T	C	57.1501	18143.1	0.452541	0.732693	0.451997	20109	3.46312	0.261172	2.07567	5.778	4.75615	1.97e-06	22.6209	0.001233
6	119521149	rs6907205	C	T	C	57.1501	18146.3	0.452619	0.732693	0.452075	20109	3.46235	0.261145	2.07531	5.77642	4.75577	1.98e-06	22.6174	0.00123286
6	121973391	rs13191643	C	G	G	50.9001	15080.2	0.376227	0.652565	0.37569	20109	3.16376	0.242277	1.96778	5.08663	4.7539	2e-06	22.5995	0.00132748
6	119524684	rs9489621	T	C	T	57.1501	18131.3	0.452245	0.732693	0.4517	20109	3.45751	0.260977	2.0731	5.76644	4.75349	2e-06	22.5956	0.00123517
5	63542480	rs7719544	T	C	T	47.2	13525	0.337467	0.605128	0.336947	20109	3.06123	0.235388	1.92989	4.85578	4.75307	2e-06	22.5917	NA
6	121973227	rs13191295	A	T	T	50.9001	15082.2	0.376278	0.652565	0.375741	20109	3.16302	0.242276	1.96733	5.08543	4.75297	2e-06	22.5907	0.00132729
6	114943505	rs80283708	G	A	A	24.05	4881.95	0.121985	0.308333	0.121623	20109	3.26686	0.249277	2.00422	5.32495	4.74906	2.04e-06	22.5536	0.00133686
6	114941658	rs1357191	T	C	C	24.05	4883.2	0.122016	0.308333	0.121654	20109	3.26636	0.249288	2.00387	5.32425	4.74823	2.05e-06	22.5457	0.00133686
6	114943403	rs1521889	T	G	G	24.05	4885.2	0.122066	0.308333	0.121704	20109	3.26573	0.249314	2.00338	5.3235	4.74696	2.06e-06	22.5336	0.00133658
6	121953424	rs13211997	G	A	A	50.8001	15087.5	0.376407	0.651283	0.375873	20109	3.16061	0.242577	1.96467	5.08456	4.74391	2.1e-06	22.5047	0.00132883
6	121947390	rs9482183	G	A	G	56.9001	18075.7	0.450859	0.729488	0.450317	20109	3.49627	0.263917	2.08429	5.86477	4.74277	2.11e-06	22.4939	0.00120105
6	121962207	rs4410759	A	C	C	50.8501	15094.1	0.376571	0.651924	0.376036	20109	3.16137	0.2427	1.96466	5.087	4.74249	2.11e-06	22.4912	0.00132827
6	121962504	rs13197635	G	A	A	50.8501	15098.7	0.376686	0.651924	0.376151	20109	3.16048	0.242684	1.96417	5.08541	4.74165	2.12e-06	22.4832	0.00132652
6	121955800	rs13217337	T	C	C	50.8001	15105.4	0.376852	0.651283	0.376319	20109	3.15971	0.242656	1.9638	5.0839	4.7412	2.12e-06	22.4789	0.00132501
6	121963787	rs6902183	C	T	T	50.8501	15104.3	0.376826	0.651924	0.376292	20109	3.16016	0.242713	1.96387	5.08519	4.74069	2.13e-06	22.4741	0.00132514
6	114939097	rs7761443	A	C	C	24.05	4893.2	0.122265	0.308333	0.121903	20109	3.25704	0.249176	1.99859	5.3079	4.7389	2.15e-06	22.4572	0.00133274
6	121949958	rs9401435	T	C	T	50.8001	15108	0.376917	0.651283	0.376384	20109	3.15226	0.242416	1.9601	5.06953	4.73615	2.18e-06	22.4311	0.00132455
6	114941810	rs1357190	T	G	G	24.05	4891.15	0.122214	0.308333	0.121852	20109	3.25398	0.249217	1.99655	5.30333	4.73435	2.2e-06	22.414	0.00132419
6	114941923	rs1357189	G	A	A	24.05	4891.15	0.122214	0.308333	0.121852	20109	3.25398	0.249217	1.99655	5.30333	4.73435	2.2e-06	22.414	0.00132419
6	114942498	rs56881997	C	T	T	24.05	4894.15	0.122289	0.308333	0.121927	20109	3.25324	0.249253	1.99596	5.30249	4.73274	2.22e-06	22.3989	0.00132391
6	121963444	rs7774891	G	A	G	50.8501	15122.1	0.377268	0.651924	0.376734	20109	3.14942	0.242446	1.95822	5.06525	4.73186	2.22e-06	22.3905	0.00132277
6	114940801	rs6905132	C	T	T	24.05	4895	0.12231	0.308333	0.121948	20109	3.25116	0.249205	1.99487	5.29861	4.7311	2.23e-06	22.3833	0.00132012
6	114923818	rs74576476	A	G	G	24.05	4898.35	0.122393	0.308333	0.122032	20109	3.24708	0.24902	1.99309	5.29005	4.72956	2.25e-06	22.3687	0.00133189
3	81451038	rs57884557	C	A	A	33.85	8182.06	0.204284	0.433975	0.203838	20109	3.01724	0.23353	1.9091	4.7686	4.72892	2.26e-06	22.3627	0.00084928
3	81449827	3:81449827_T_A	A	T	T	33.85	8183.66	0.204324	0.433975	0.203878	20109	3.01908	0.233668	1.90975	4.77281	4.72873	2.26e-06	22.3609	NA
6	114911385	rs74573403	A	G	G	24.05	4898.2	0.122389	0.308333	0.122028	20109	3.24359	0.248973	1.99113	5.28386	4.72614	2.29e-06	22.3364	0.00131956
3	81452288	rs62265361	C	G	G	33.85	8187.36	0.204416	0.433975	0.20397	20109	3.01537	0.233615	1.9076	4.76644	4.72454	2.31e-06	22.3212	0.000849
6	117608318	rs544047	C	T	C	54	16719	0.417052	0.692308	0.416517	20109	3.20091	0.2463	1.97525	5.1871	4.72366	2.32e-06	22.3129	0.00111784
6	121985738	rs11962623	G	A	A	50.8501	15102.5	0.37678	0.651924	0.376246	20109	3.12678	0.241411	1.94808	5.01865	4.72224	2.33e-06	22.2995	0.00132185
6	116125464	rs9400876	A	G	G	32.95	7852.95	0.196079	0.422436	0.195639	20109	3.04685	0.235935	1.91877	4.83815	4.72211	2.33e-06	22.2983	0.00187619
6	121987866	rs11968908	A	G	G	50.8501	15101.4	0.376753	0.651924	0.376218	20109	3.12672	0.241415	1.94803	5.01859	4.7221	2.33e-06	22.2982	0.0013217
6	121987183	6:121987183_C_A	A	C	C	50.8501	15102.9	0.376791	0.651924	0.376257	20109	3.12662	0.241418	1.94796	5.01847	4.7219	2.34e-06	22.2963	NA
6	121985425	rs13205951	T	G	G	50.8501	15104	0.376819	0.651924	0.376284	20109	3.12629	0.241406	1.9478	5.01781	4.72169	2.34e-06	22.2944	0.0013216
3	153065792	rs112648073	A	C	C	18.45	3350.35	0.0837635	0.236539	0.0834666	20109	3.81375	0.283607	2.18749	6.64904	4.71996	2.36e-06	22.278	0.0005558
6	121989193	rs11964741	C	T	T	50.8501	15106.2	0.376873	0.651924	0.376339	20109	3.12508	0.241435	1.94693	5.01615	4.71952	2.36e-06	22.2739	0.0013209
6	121989296	rs11964784	G	A	A	50.8501	15106.2	0.376873	0.651924	0.376339	20109	3.12508	0.241435	1.94693	5.01615	4.71952	2.36e-06	22.2739	0.0013209
6	117215380	rs1406980	T	C	C	12.05	17778.8	0.442359	0.154487	0.442919	20109	0.226115	0.315249	0.121896	0.419441	-4.71598	2.41e-06	22.2405	0.00100463
3	153066493	rs6778259	G	A	A	18.45	3353.3	0.0838368	0.236539	0.0835401	20109	3.81081	0.283694	2.18543	6.64506	4.71579	2.41e-06	22.2387	0.00055624
6	117218355	rs1321370	G	A	A	12.05	17778.3	0.442347	0.154487	0.442906	20109	0.226114	0.31528	0.121888	0.419463	-4.71554	2.41e-06	22.2364	0.00100443
6	117218479	rs1321369	C	A	A	12.05	17777.5	0.442327	0.154487	0.442886	20109	0.226112	0.315286	0.121886	0.419465	-4.71548	2.41e-06	22.2358	0.00100443
6	119020195	rs4946356	G	A	A	58	18303.9	0.456559	0.74359	0.456002	20109	3.43273	0.261561	2.05588	5.73167	4.71537	2.41e-06	22.2347	0.00158984
6	117226245	rs1074469	T	G	G	12.05	17779.2	0.44237	0.154487	0.44293	20109	0.22626	0.315161	0.121995	0.419636	-4.71527	2.41e-06	22.2338	0.0010046
6	117224727	rs9372470	C	T	T	12.05	17780.5	0.442401	0.154487	0.442961	20109	0.226312	0.315119	0.122033	0.419699	-4.71517	2.42e-06	22.2328	0.00100464
6	115064257	rs11756965	G	A	A	31.8501	7622.95	0.190333	0.408335	0.189909	20109	3.08646	0.239039	1.93193	4.93095	4.71482	2.42e-06	22.2295	0.00172834
6	121969194	rs9385204	T	C	T	50.7501	15106.8	0.376885	0.650642	0.376353	20109	3.12942	0.242027	1.94738	5.02896	4.71372	2.43e-06	22.2191	0.00132609
3	153066859	rs6791558	T	C	C	18.45	3360.15	0.0840071	0.236539	0.0837107	20109	3.80093	0.283402	2.18101	6.62403	4.71149	2.46e-06	22.1982	0.000553
2	40293760	rs11124733	T	C	C	47.15	13830.8	0.345069	0.604487	0.344565	20109	3.00986	0.233877	1.90314	4.76018	4.71142	2.46e-06	22.1975	NA
6	111551351	rs113500008	C	T	T	18.05	3179.95	0.0795166	0.23141	0.0792214	20109	3.58915	0.271286	2.10898	6.10817	4.71058	2.47e-06	22.1895	NA
6	111395625	rs56351290	C	T	T	30.1502	7740.99	0.193225	0.386541	0.19285	20109	3.32807	0.255264	2.01796	5.48876	4.71039	2.47e-06	22.1878	#N/A
6	122061139	rs4490703	C	G	G	51	15121.5	0.377256	0.653846	0.376719	20109	3.09395	0.239794	1.93375	4.95023	4.71008	2.48e-06	22.1849	0.00131462
6	116125423	rs9384959	T	C	C	32.9	7853.4	0.196089	0.421795	0.19565	20109	3.03824	0.235969	1.91322	4.82481	4.70942	2.48e-06	22.1787	0.00187563
6	115932921	rs4460235	G	A	A	44.95	12488.4	0.311635	0.576282	0.311121	20109	2.95697	0.230228	1.88311	4.6432	4.7091	2.49e-06	22.1756	NA
6	115935798	rs10484730	T	C	C	44.95	12496.2	0.311829	0.576282	0.311315	20109	2.95644	0.23025	1.88269	4.64257	4.70786	2.5e-06	22.1639	NA
6	116126383	rs9387368	G	C	C	32.9	7855.6	0.196144	0.421795	0.195705	20109	3.0371	0.235978	1.91247	4.82308	4.70766	2.51e-06	22.162	0.00187619
6	121999865	rs11965213	C	T	T	50.8501	15086.7	0.376387	0.651924	0.375852	20109	3.09813	0.240311	1.9344	4.96196	4.70556	2.53e-06	22.1423	0.00132865
6	122064572	rs13193667	T	C	C	50.95	15116.9	0.377141	0.653205	0.376604	20109	3.09257	0.23993	1.93237	4.94935	4.70554	2.53e-06	22.1421	0.00131383
6	121999653	rs6941787	T	G	G	50.8501	15087.9	0.376417	0.651924	0.375882	20109	3.09766	0.24029	1.93418	4.96099	4.70534	2.53e-06	22.1402	0.00132856
6	121998388	rs13195227	T	C	C	50.8501	15090	0.376468	0.651924	0.375933	20109	3.09712	0.24031	1.93377	4.96033	4.70422	2.55e-06	22.1297	0.00132277
6	121993937	rs11751014	T	G	G	50.8501	15090.2	0.376473	0.651924	0.375938	20109	3.09691	0.240305	1.93366	4.95994	4.70405	2.55e-06	22.1281	0.00132277
3	153067798	rs73167411	A	C	C	18.35	3328.65	0.0832214	0.235257	0.082926	20109	3.78703	0.283431	2.17291	6.60017	4.69808	2.63e-06	22.0719	0.00055234
6	114899629	rs77738367	C	T	T	24	4907.6	0.122622	0.307692	0.122262	20109	3.21178	0.248534	1.9733	5.22755	4.69483	2.67e-06	22.0414	0.001319
6	122007494	rs71543081	G	A	A	50.7501	15124.7	0.37733	0.650642	0.376799	20109	3.09492	0.240729	1.93081	4.96088	4.69309	2.69e-06	22.0251	0.00131713
6	116116088	rs1106089	G	C	C	32.9	7865.3	0.196385	0.421795	0.195947	20109	3.02373	0.235777	1.9048	4.79996	4.69295	2.69e-06	22.0238	0.00186787
6	116118455	rs6926556	T	C	C	32.9	7868.8	0.196472	0.421795	0.196034	20109	3.02032	0.235642	1.90315	4.79326	4.69086	2.72e-06	22.0041	0.00186619
6	116115719	rs72961565	C	T	T	32.9	7865.95	0.196401	0.421795	0.195963	20109	3.01996	0.235633	1.90296	4.79261	4.69052	2.73e-06	22.001	0.00186833
6	122011372	rs11969349	G	T	T	50.7501	15123.8	0.377307	0.650642	0.376776	20109	3.09125	0.240609	1.92898	4.95383	4.69049	2.73e-06	22.0007	0.00131833
6	122006952	rs11756216	C	T	T	50.7501	15124.9	0.377335	0.650642	0.376804	20109	3.09095	0.240601	1.92882	4.95328	4.69024	2.73e-06	21.9984	0.00131713
6	122005073	rs13208638	A	T	T	50.7501	15126.5	0.377376	0.650642	0.376845	20109	3.09096	0.240613	1.92878	4.9534	4.69002	2.73e-06	21.9963	0.00131704
6	122007054	rs11756264	G	A	A	50.7501	15125.7	0.377355	0.650642	0.376824	20109	3.0906	0.240594	1.92863	4.95264	4.68991	2.73e-06	21.9952	0.00131713
6	122009983	rs3936174	A	G	G	50.7501	15126	0.377363	0.650642	0.376832	20109	3.0907	0.240612	1.92862	4.95298	4.68969	2.74e-06	21.9932	0.00131722
6	114897291	rs76335275	T	C	C	24	4913.1	0.122758	0.307692	0.122399	20109	3.20361	0.248421	1.96872	5.21309	4.68672	2.78e-06	21.9653	0.001319
6	115671344	rs6568881	G	T	G	55.05	16937.1	0.422501	0.705769	0.421951	20109	3.22069	0.249561	1.9748	5.25261	4.68662	2.78e-06	21.9644	NA
6	122042313	rs6918000	G	A	A	50.7501	15118.2	0.377168	0.650642	0.376637	20109	3.08509	0.240392	1.92595	4.94186	4.68643	2.78e-06	21.9627	0.00131606
6	114185556	rs9400678	T	C	C	50.05	15009.7	0.374453	0.641667	0.373934	20109	3.11198	0.242259	1.93564	5.0032	4.68613	2.78e-06	21.9598	0.00155857
6	122013778	rs13193998	C	T	T	50.7501	15127.8	0.377408	0.650642	0.376877	20109	3.08573	0.240487	1.92599	4.9438	4.68544	2.79e-06	21.9533	0.00131637
6	122033800	rs11967978	C	T	T	50.7501	15128.6	0.377427	0.650642	0.376896	20109	3.08583	0.240502	1.926	4.9441	4.68528	2.8e-06	21.9519	0.00131655
6	122035249	rs11758410	C	A	A	50.7501	15118.7	0.377182	0.650642	0.37665	20109	3.08302	0.240317	1.92495	4.93781	4.68511	2.8e-06	21.9503	0.00131689
6	122022015	rs13205925	G	A	A	50.7501	15129.3	0.377445	0.650642	0.376915	20109	3.08522	0.240472	1.92573	4.94283	4.68505	2.8e-06	21.9497	0.0013167
6	121946254	rs145067054	C	T	T	50.9001	15312.4	0.382002	0.652565	0.381476	20109	3.13068	0.243594	1.94219	5.04645	4.68505	2.8e-06	21.9497	0.00127054
6	122023109	rs13210075	A	G	G	50.7501	15129.4	0.377447	0.650642	0.376916	20109	3.0852	0.240471	1.92572	4.94279	4.68504	2.8e-06	21.9496	0.0013167
6	122032258	rs13195899	C	T	T	50.7501	15128.9	0.377434	0.650642	0.376903	20109	3.08548	0.240491	1.92582	4.94343	4.68503	2.8e-06	21.9495	0.00131655
6	122041454	rs13212004	C	G	G	50.7501	15126	0.377363	0.650642	0.376832	20109	3.08455	0.240441	1.92543	4.94147	4.68474	2.8e-06	21.9468	0.00131371
6	119021888	rs2046951	T	C	C	58	18376	0.458352	0.74359	0.457798	20109	3.39923	0.261303	2.03685	5.67287	4.68249	2.83e-06	21.9257	0.00157055
6	117698565	rs9374653	C	T	T	51.15	15664	0.390749	0.65577	0.390234	20109	3.10074	0.241929	1.9299	4.98191	4.67758	2.9e-06	21.8798	0.00101097
6	114299801	rs73548638	G	T	T	20.2002	3945.75	0.0986113	0.258977	0.0982997	20109	3.43191	0.263631	2.04707	5.75359	4.67743	2.9e-06	21.8783	0.00123773
6	117693486	rs9320595	A	G	G	51.15	15665.2	0.390779	0.65577	0.390264	20109	3.1005	0.24194	1.92971	4.98163	4.67703	2.91e-06	21.8746	0.00101097
6	114293063	rs62415916	G	A	A	20.2002	3945.25	0.0985988	0.258977	0.0982872	20109	3.4312	0.263616	2.0467	5.75222	4.67691	2.91e-06	21.8735	0.0012367
6	114872650	rs17076226	A	G	G	24	4927.65	0.12312	0.307692	0.122762	20109	3.20131	0.248808	1.96581	5.21332	4.67654	2.92e-06	21.87	0.00131106
6	114300588	rs9488293	G	A	A	20.2002	3947.8	0.0986623	0.258977	0.0983507	20109	3.43126	0.263665	2.04655	5.7529	4.67611	2.92e-06	21.866	0.00123741
6	118461619	rs2152076	C	T	C	55.1504	17356.8	0.43294	0.707056	0.432408	20109	3.27254	0.253647	1.99058	5.3801	4.67408	2.95e-06	21.847	0.00139732
6	118471856	rs6940272	T	C	T	55.1504	17360.1	0.433021	0.707056	0.432489	20109	3.27339	0.253715	1.99084	5.38221	4.67386	2.96e-06	21.8449	0.00139678
6	118460555	rs6910376	G	A	G	55.1504	17357.1	0.432948	0.707056	0.432415	20109	3.27203	0.25363	1.99034	5.37908	4.67377	2.96e-06	21.8441	0.00139732
6	118474562	rs5005997	T	C	T	55.1504	17359.9	0.433017	0.707056	0.432485	20109	3.27326	0.253716	1.99075	5.382	4.67367	2.96e-06	21.8432	0.00139518
6	114303966	rs9488294	C	T	T	20.1502	3921.25	0.0980008	0.258336	0.0976893	20109	3.42917	0.263675	2.04526	5.7495	4.67363	2.96e-06	21.8428	0.00125049
6	121314717	rs1474015	C	A	A	24.05	5037.7	0.125858	0.308333	0.125503	20109	3.17306	0.247086	1.95505	5.14989	4.67326	2.96e-06	21.8393	0.00170363
6	118466410	rs12662262	C	T	C	55.1504	17361.2	0.43305	0.707056	0.432517	20109	3.27189	0.253663	1.99012	5.37919	4.673	2.97e-06	21.8369	0.00139518
6	118465941	rs11754433	G	A	G	55.1504	17361.3	0.433051	0.707056	0.432519	20109	3.27186	0.253665	1.9901	5.37916	4.67293	2.97e-06	21.8363	0.00139518
6	118466219	rs62423695	C	T	C	55.1504	17361.3	0.433051	0.707056	0.432519	20109	3.27186	0.253665	1.9901	5.37916	4.67293	2.97e-06	21.8363	0.00139518
6	117685069	rs1321806	C	T	T	51.15	15666.6	0.390813	0.65577	0.390298	20109	3.09641	0.241871	1.92743	4.97438	4.67292	2.97e-06	21.8362	NA
6	118462096	rs56388357	G	T	G	55.1504	17362.1	0.433071	0.707056	0.432539	20109	3.27088	0.253648	1.98957	5.37737	4.67207	2.98e-06	21.8283	0.0013951
6	118465674	rs11756834	T	C	T	55.1504	17378	0.433466	0.707056	0.432935	20109	3.27113	0.253757	1.98929	5.37893	4.67034	3.01e-06	21.8121	0.00139074
6	117200770	rs13199826	C	T	T	12	17598.8	0.437882	0.153846	0.438434	20109	0.229347	0.315421	0.123596	0.425579	-4.66842	3.04e-06	21.7942	0.00096842
6	114858370	rs1324448	T	C	C	23.85	4961.55	0.123959	0.305769	0.123606	20109	3.23199	0.251286	1.97504	5.2889	4.66838	3.04e-06	21.7938	0.0012919
6	121914212	rs56820025	C	T	C	59.4001	19639.5	0.489803	0.76154	0.489275	20109	3.68029	0.279112	2.12962	6.36009	4.66835	3.04e-06	21.7935	0.00107905
6	116107120	rs17077198	G	A	A	33	7899.5	0.197238	0.423077	0.196799	20109	2.9794	0.233927	1.88369	4.71246	4.66694	3.06e-06	21.7803	0.00185897
6	122163145	rs13214642	T	C	C	36.3999	9459.54	0.236112	0.466665	0.235664	20109	3.03791	0.238182	1.90473	4.84524	4.66522	3.08e-06	21.7642	NA
6	117209710	rs3907920	G	A	A	12	17593.9	0.43776	0.153846	0.438312	20109	0.2295	0.3155	0.12366	0.425928	-4.66515	3.08e-06	21.7636	0.00096724
6	117575339	rs12526165	G	A	A	48.4	14754.8	0.368075	0.620513	0.367585	20109	3.2026	0.249592	1.96358	5.22344	4.66346	3.11e-06	21.7479	NA
6	116112728	rs9384958	A	G	G	33	7888.4	0.196962	0.423077	0.196522	20109	2.97048	0.233601	1.87925	4.69535	4.6606	3.15e-06	21.7212	0.00186506
6	114864787	rs80212794	A	C	C	23.95	4933.55	0.123266	0.307051	0.122909	20109	3.19269	0.249087	1.95944	5.20212	4.66047	3.15e-06	21.7199	0.00130383
6	114865679	rs17076200	T	G	G	23.95	4934	0.123277	0.307051	0.12292	20109	3.19242	0.249088	1.95928	5.20168	4.66011	3.16e-06	21.7167	0.00130383
6	117248959	rs10872150	G	C	C	12	17494.4	0.435288	0.153846	0.435835	20109	0.227567	0.317659	0.1221	0.424131	-4.66007	3.16e-06	21.7163	NA
6	116764917	rs6899986	A	C	A	42	11536.5	0.287893	0.538462	0.287407	20109	2.9077	0.229052	1.85601	4.55532	4.65992	3.16e-06	21.7148	NA
6	115682175	rs11153556	G	A	G	55.05	16989.4	0.423802	0.705769	0.423254	20109	3.19934	0.249579	1.96163	5.21797	4.65962	3.17e-06	21.7121	NA
2	40322371	rs57918209	G	A	A	43	12248.7	0.305628	0.551282	0.305151	20109	2.91496	0.229617	1.85859	4.57175	4.65931	3.17e-06	21.7092	0.00056856
6	117228341	rs11756449	T	G	G	12.05	17589.2	0.437646	0.154487	0.438196	20109	0.230313	0.315202	0.12417	0.427187	-4.65834	3.19e-06	21.7001	0.00096681
6	117211816	rs6929458	C	A	A	12.05	17586.7	0.437584	0.154487	0.438134	20109	0.230329	0.315206	0.124178	0.427221	-4.65805	3.19e-06	21.6975	0.00096691
6	116108874	rs2882698	T	C	C	33	7892	0.197051	0.423077	0.196612	20109	2.96841	0.233584	1.87801	4.69193	4.65796	3.19e-06	21.6966	0.00186283
6	114288328	rs7744487	G	A	A	20.2002	3959.8	0.0989607	0.258977	0.0986497	20109	3.40636	0.263171	2.03366	5.70561	4.65721	3.21e-06	21.6896	0.00123451
6	117231616	rs9400970	A	T	T	12.05	17587	0.437591	0.154487	0.438142	20109	0.230485	0.315129	0.124281	0.427447	-4.65704	3.21e-06	21.688	0.00096661
6	117229289	rs9372473	T	C	C	12.05	17585.6	0.437555	0.154487	0.438105	20109	0.230511	0.315127	0.124295	0.427492	-4.65672	3.21e-06	21.685	0.00096661
6	117229255	rs9400969	G	A	A	12.05	17585.4	0.437552	0.154487	0.438102	20109	0.230511	0.315129	0.124295	0.427493	-4.65669	3.21e-06	21.6848	0.00096661
6	115671310	rs6568880	G	A	G	55.05	17007.7	0.424257	0.705769	0.42371	20109	3.19688	0.249639	1.9599	5.21458	4.65542	3.23e-06	21.6729	NA
6	121303994	rs9372633	T	C	C	24.05	5053.45	0.126249	0.308333	0.125896	20109	3.15221	0.246651	1.94387	5.1117	4.65478	3.24e-06	21.667	0.00169423
6	114865780	rs17076203	A	G	G	23.95	4938.15	0.12338	0.307051	0.123023	20109	3.18617	0.248973	1.95588	5.19032	4.6544	3.25e-06	21.6635	0.00130383
6	115932128	rs2807953	G	A	G	44.65	12485.6	0.311559	0.572436	0.311053	20109	2.91378	0.229934	1.85668	4.57274	4.65113	3.3e-06	21.633	NA
6	119169621	rs138684930	C	T	T	39.1506	10438.7	0.260526	0.501931	0.260057	20109	2.92416	0.230711	1.86046	4.59602	4.65088	3.31e-06	21.6307	#N/A
6	117607347	rs502897	T	C	T	53.1	16669.1	0.415789	0.68077	0.415274	20109	3.15218	0.246919	1.94282	5.11433	4.64967	3.32e-06	21.6194	0.00107595
6	119139247	rs9489532	T	A	A	39.1506	10435.2	0.260439	0.501931	0.25997	20109	2.92267	0.230661	1.85969	4.59323	4.64967	3.32e-06	21.6194	#N/A
6	117157774	rs636252	T	C	T	51	15612.2	0.389456	0.653846	0.388942	20109	3.0552	0.240237	1.90788	4.89249	4.64894	3.34e-06	21.6127	NA
6	116762099	rs514272	G	C	G	42	11542.9	0.288053	0.538462	0.287566	20109	2.89335	0.228597	1.8485	4.52881	4.64755	3.36e-06	21.5997	NA
6	115815629	rs12210296	A	C	A	45	12550.3	0.313176	0.576923	0.312663	20109	2.90206	0.22925	1.85169	4.54824	4.64741	3.36e-06	21.5985	NA
2	40299464	rs6544307	C	T	T	43.2	12374	0.308749	0.553846	0.308272	20109	2.90689	0.229704	1.85313	4.55988	4.64548	3.39e-06	21.5805	NA
6	119154564	rs146086647	T	C	C	39.1506	10453.2	0.260887	0.501931	0.260419	20109	2.91926	0.230727	1.85728	4.58847	4.64329	3.43e-06	21.5601	#N/A
6	116761206	rs558190	T	C	T	42	11546.2	0.288135	0.538462	0.287648	20109	2.88902	0.228486	1.84613	4.52103	4.64324	3.43e-06	21.5597	NA
6	124896325	rs12111530	G	C	C	24.2	5230.25	0.130649	0.310257	0.1303	20109	3.19544	0.250395	1.95611	5.21997	4.63957	3.49e-06	21.5256	NA
6	121921471	rs9791279	T	C	T	59.3001	19606.2	0.488971	0.760258	0.488444	20109	3.61973	0.277408	2.10158	6.23457	4.63721	3.53e-06	21.5037	0.00108746
6	118977768	rs11752928	C	G	G	59	18834.7	0.469783	0.75641	0.469226	20109	3.41515	0.264897	2.03203	5.73973	4.6366	3.54e-06	21.498	0.00140049
6	118980556	rs4945623	G	C	C	59	18834.6	0.46978	0.75641	0.469223	20109	3.41508	0.264897	2.03198	5.7396	4.63652	3.54e-06	21.4973	0.00140049
6	118988362	rs10872167	A	G	G	59	18842.7	0.469982	0.75641	0.469426	20109	3.41385	0.264827	2.03153	5.73674	4.63639	3.55e-06	21.4961	0.00139873
6	118983681	rs72958930	G	C	C	59	18836.7	0.469833	0.75641	0.469276	20109	3.41563	0.264955	2.03208	5.74117	4.63612	3.55e-06	21.4936	0.00140071
6	118988152	rs11153768	C	T	T	59	18846.4	0.470072	0.75641	0.469515	20109	3.4125	0.264799	2.03084	5.73416	4.63538	3.56e-06	21.4867	0.0013973
6	115907812	rs9374545	C	A	A	44.95	12578.8	0.313883	0.576282	0.313373	20109	2.90347	0.229971	1.84998	4.5569	4.63497	3.57e-06	21.4829	NA
6	121919973	rs4621666	A	G	A	59.3001	19623.2	0.489395	0.760258	0.488869	20109	3.61744	0.277425	2.10018	6.23082	4.63464	3.58e-06	21.4799	0.00108552
6	118986198	rs17427116	G	A	A	59	18848.6	0.470129	0.75641	0.469573	20109	3.41405	0.264956	2.03114	5.73852	4.63436	3.58e-06	21.4773	0.0013972
6	118900940	rs11968176	C	A	A	59	18823.2	0.469495	0.75641	0.468937	20109	3.40612	0.264461	2.02839	5.71965	4.63424	3.58e-06	21.4762	0.00140077
6	112033370	rs706882	C	T	T	14	2030	0.050823	0.179487	0.050573	20109	4.10324	0.304697	2.25823	7.45565	4.63339	3.6e-06	21.4683	0.0021745
6	118953374	rs6569024	G	A	A	59	18822	0.469465	0.75641	0.468908	20109	3.40285	0.26432	2.027	5.71258	4.63308	3.6e-06	21.4654	0.00140177
5	63252922	5:63252922_T_C	C	T	C	45.4501	13050.8	0.325631	0.582693	0.325132	20109	2.9586	0.234141	1.86976	4.68153	4.63274	3.61e-06	21.4623	NA
6	115909445	rs13193347	C	T	T	44.95	12592.5	0.314225	0.576282	0.313716	20109	2.90188	0.229977	1.84894	4.55445	4.63246	3.61e-06	21.4596	NA
6	118894271	rs72952795	G	T	T	59	18824.2	0.469522	0.75641	0.468965	20109	3.40304	0.264378	2.02688	5.71355	4.63225	3.62e-06	21.4578	0.00140075
6	118962740	rs6906287	T	C	C	59	18823	0.469491	0.75641	0.468934	20109	3.40117	0.264269	2.0262	5.7092	4.6321	3.62e-06	21.4563	0.00140199
6	118892120	rs35029749	A	C	C	59	18832.8	0.469735	0.75641	0.469178	20109	3.40367	0.264447	2.02698	5.71537	4.63175	3.63e-06	21.4531	0.00140075
6	117144808	rs9400964	G	T	T	50.9	15607.3	0.389332	0.652564	0.38882	20109	3.04344	0.240339	1.90015	4.87463	4.63091	3.64e-06	21.4454	NA
5	1322663	rs428499	T	C	T	34	8892	0.22194	0.435897	0.221525	20109	2.89455	0.229509	1.84596	4.53879	4.63088	3.64e-06	21.445	NA
5	63241481	rs6859392	C	G	C	45.4501	13059.5	0.325849	0.582694	0.32535	20109	2.95871	0.234275	1.86933	4.68293	4.63025	3.65e-06	21.4392	NA
6	124160471	rs4897547	A	G	G	16.9999	3334.75	0.0833395	0.217948	0.0830779	20109	3.98514	0.298639	2.21943	7.1556	4.62958	3.66e-06	21.433	0.00155898
6	117210606	rs9400968	A	G	G	12.05	17505.4	0.435561	0.154487	0.436107	20109	0.232465	0.315371	0.125289	0.431323	-4.62634	3.72e-06	21.403	NA
6	117196503	rs339355	A	T	A	51	15727.3	0.392319	0.653846	0.391811	20109	3.04091	0.240671	1.89733	4.87375	4.62106	3.82e-06	21.3542	NA
6	122105840	rs2389555	C	A	A	50.9001	15341.4	0.382723	0.652566	0.382199	20109	3.05698	0.241839	1.903	4.91074	4.62054	3.83e-06	21.3494	0.00144321
6	114912556	rs1357193	A	G	G	24.2	5130.25	0.128163	0.310257	0.127809	20109	3.17883	0.250354	1.9461	5.19241	4.61951	3.85e-06	21.3398	0.00125697
6	117709988	rs9374655	A	G	G	51.05	15760.3	0.393141	0.654487	0.392633	20109	3.05152	0.24164	1.90034	4.90005	4.61695	3.89e-06	21.3162	0.00099053
6	117714346	rs1535330	C	G	G	51.05	15772.8	0.393452	0.654487	0.392945	20109	3.03535	0.241113	1.89222	4.86904	4.605	4.12e-06	21.206	0.0009935
6	115663059	rs4273721	A	G	A	54.55	16901.5	0.421604	0.699359	0.421064	20109	3.13004	0.247868	1.92559	5.08787	4.60344	4.16e-06	21.1917	NA
6	117553393	rs7764658	C	A	A	55	17512.2	0.436801	0.705128	0.436279	20109	3.15477	0.249724	1.93376	5.14675	4.60074	4.21e-06	21.1668	NA
7	146074359	rs17170073	C	T	T	14	2131	0.0533343	0.179487	0.0530892	20109	3.91912	0.296887	2.19017	7.01294	4.60062	4.21e-06	21.1657	NA
13	105278951	rs9519425	T	C	C	39.2001	11424.1	0.285029	0.502566	0.284606	20109	3.16163	0.250397	1.93541	5.16475	4.59705	4.29e-06	21.1328	0.0004557
6	115682953	rs6932214	A	G	A	54.7	16983.2	0.423637	0.701282	0.423098	20109	3.13188	0.248461	1.92449	5.09677	4.59482	4.33e-06	21.1124	NA
4	135621654	rs72711211	G	A	A	28.6	6322.25	0.157911	0.366666	0.157505	20109	3.01478	0.24024	1.88262	4.82779	4.59342	4.36e-06	21.0996	0.00103209
6	115918925	rs9387344	C	T	T	44.95	12663.3	0.315985	0.576282	0.31548	20109	2.87199	0.229688	1.83093	4.505	4.59321	4.36e-06	21.0975	NA
6	111845573	rs6913489	A	C	A	22.9	4654.5	0.116301	0.29359	0.115957	20109	3.16617	0.250971	1.93601	5.17799	4.59226	4.38e-06	21.0889	NA
6	115917480	rs9374546	A	T	T	44.95	12676.4	0.31631	0.576282	0.315805	20109	2.87038	0.229716	1.8298	4.50271	4.59021	4.43e-06	21.07	NA
6	118306430	rs62433678	A	G	G	12.95	17930	0.446142	0.166026	0.446687	20109	0.246203	0.305534	0.135277	0.44809	-4.58737	4.49e-06	21.0439	NA
6	118306622	rs12664757	C	T	T	12.95	17930.1	0.446146	0.166026	0.44669	20109	0.246276	0.305493	0.135327	0.448185	-4.58702	4.5e-06	21.0408	NA
6	115917632	rs9400858	T	C	C	44.95	12684.4	0.31651	0.576282	0.316005	20109	2.86737	0.229657	1.8281	4.49747	4.58682	4.5e-06	21.0389	NA
6	111826301	rs3851227	C	G	C	23	4682.55	0.117001	0.294872	0.116655	20109	3.14884	0.250104	1.92869	5.1409	4.58624	4.51e-06	21.0336	NA
6	111826295	rs3851226	A	G	A	23	4683.1	0.117015	0.294872	0.116669	20109	3.1484	0.250079	1.92851	5.13993	4.58612	4.52e-06	21.0325	NA
6	116806970	rs2858842	C	T	T	44.45	12721.6	0.317421	0.569872	0.316931	20109	2.93348	0.234713	1.8518	4.64698	4.58513	4.54e-06	21.0234	NA
6	118703534	rs56403768	T	C	C	56	17454.4	0.435388	0.717949	0.434839	20109	3.18607	0.252768	1.94133	5.22893	4.5844	4.55e-06	21.0167	0.00143135
6	111810216	rs7776286	A	G	A	23	4683.3	0.11702	0.294872	0.116674	20109	3.14354	0.249881	1.92628	5.13001	4.58357	4.57e-06	21.0092	NA
6	115916883	rs4275091	T	C	C	44.95	12697.2	0.316828	0.576282	0.316324	20109	2.86551	0.229679	1.82683	4.49474	4.58354	4.57e-06	21.0089	NA
6	111809918	rs7776184	G	A	G	23	4683.75	0.117031	0.294872	0.116685	20109	3.14345	0.249887	1.9262	5.12993	4.58335	4.58e-06	21.0071	NA
6	115904158	rs9400855	T	C	C	44.95	12683	0.316474	0.576282	0.315969	20109	2.86348	0.229546	1.82602	4.49039	4.58313	4.58e-06	21.0051	NA
6	115903588	rs9400854	T	C	C	44.95	12683.1	0.316478	0.576282	0.315973	20109	2.8632	0.22954	1.82586	4.48989	4.58282	4.59e-06	21.0022	NA
6	115919474	rs9400859	A	C	C	44.95	12692.2	0.316703	0.576282	0.316198	20109	2.86495	0.229674	1.82649	4.49383	4.5828	4.59e-06	21.002	NA
6	115924279	rs9374548	T	G	G	44.95	12689.4	0.316633	0.576282	0.316129	20109	2.86713	0.229841	1.82728	4.49871	4.58277	4.59e-06	21.0018	NA
6	115904248	rs9400856	C	G	G	44.95	12683.9	0.316498	0.576282	0.315993	20109	2.86287	0.229534	1.82567	4.48933	4.58244	4.6e-06	20.9988	NA
6	111807340	rs2025268	T	C	T	23	4683.1	0.117015	0.294872	0.116669	20109	3.14045	0.249736	1.92493	5.12351	4.58229	4.6e-06	20.9974	NA
6	111815963	rs2146459	T	C	T	23	4684.95	0.117061	0.294872	0.116715	20109	3.13982	0.249746	1.92451	5.12259	4.58131	4.62e-06	20.9884	NA
6	111816975	rs7450789	G	T	G	23	4685	0.117062	0.294872	0.116716	20109	3.13982	0.249746	1.92451	5.12259	4.58131	4.62e-06	20.9884	NA
6	111814177	rs6568682	G	A	G	23	4685.1	0.117064	0.294872	0.116719	20109	3.13982	0.249747	1.92451	5.12259	4.58129	4.62e-06	20.9882	NA
6	111815604	rs2181356	A	G	A	23	4685.1	0.117064	0.294872	0.116719	20109	3.13982	0.249747	1.92451	5.12259	4.58129	4.62e-06	20.9882	NA
6	111820382	rs6927920	A	T	A	23	4685	0.117062	0.294872	0.116716	20109	3.13981	0.249747	1.9245	5.12259	4.58128	4.62e-06	20.9882	NA
6	111819044	rs4947120	G	A	G	23	4685.05	0.117063	0.294872	0.116718	20109	3.13981	0.249747	1.9245	5.12259	4.58128	4.62e-06	20.9882	NA
6	118702621	rs57912492	C	T	T	56	17463	0.435601	0.717949	0.435052	20109	3.18123	0.252629	1.93891	5.21954	4.5809	4.63e-06	20.9846	0.00142788
6	111821182	rs4145457	T	C	T	23	4685.25	0.117068	0.294872	0.116723	20109	3.13937	0.249747	1.92423	5.12186	4.58072	4.63e-06	20.983	NA
6	118848799	rs11758454	A	C	C	58	18442.2	0.459998	0.74359	0.459447	20109	3.29024	0.260067	1.97632	5.47768	4.57943	4.66e-06	20.9712	0.0014258
6	111829239	rs9481155	A	G	A	23	4687.75	0.11713	0.294872	0.116785	20109	3.13564	0.249702	1.92211	5.11533	4.57678	4.72e-06	20.9469	NA
6	116802554	rs2858840	A	T	T	44.45	12741.5	0.317916	0.569872	0.317426	20109	2.92677	0.234675	1.84771	4.63601	4.57612	4.74e-06	20.9409	NA
6	115898376	rs9374543	T	C	C	44.95	12684.3	0.316506	0.576282	0.316001	20109	2.85423	0.229202	1.82134	4.47287	4.57588	4.74e-06	20.9387	NA
5	74617712	rs115607314	G	C	C	15	2507.15	0.062712	0.192308	0.0624601	20109	3.84465	0.29434	2.1593	6.84541	4.57526	4.76e-06	20.933	NA
6	119176210	rs143311097	T	C	C	38.8506	10459.7	0.26104	0.498085	0.260579	20109	2.87363	0.230721	1.82827	4.5167	4.57511	4.76e-06	20.9316	#N/A
6	115896728	rs4360161	T	A	A	44.95	12687.1	0.316575	0.576282	0.31607	20109	2.85355	0.229217	1.82086	4.47193	4.57455	4.77e-06	20.9265	NA
6	115898625	rs4574680	C	T	T	44.95	12685.4	0.316535	0.576282	0.31603	20109	2.8527	0.229164	1.82051	4.47014	4.57432	4.78e-06	20.9244	NA
6	115886623	rs4946100	T	C	T	44.95	12688.9	0.316621	0.576282	0.316116	20109	2.85251	0.229171	1.82036	4.46989	4.57388	4.79e-06	20.9204	NA
6	115886715	rs929116	T	C	T	44.95	12688.9	0.316621	0.576282	0.316116	20109	2.85251	0.229171	1.82036	4.46989	4.57388	4.79e-06	20.9204	NA
6	115891053	rs4510706	T	C	C	44.95	12689.5	0.316636	0.576282	0.316131	20109	2.85195	0.229134	1.82013	4.4687	4.57375	4.79e-06	20.9192	NA
6	115890175	rs5004330	C	A	A	44.95	12689.6	0.316638	0.576282	0.316134	20109	2.85189	0.229131	1.8201	4.46858	4.57372	4.79e-06	20.9189	NA
6	115884376	rs1984416	T	C	T	44.95	12688.8	0.316619	0.576282	0.316115	20109	2.85184	0.229136	1.82005	4.46855	4.57354	4.8e-06	20.9173	NA
6	115889020	rs6568908	T	C	T	44.95	12689.6	0.316638	0.576282	0.316134	20109	2.85179	0.229139	1.82001	4.4685	4.57341	4.8e-06	20.916	NA
6	115884412	rs1984415	C	A	C	44.95	12689.1	0.316626	0.576282	0.316121	20109	2.85172	0.229134	1.81998	4.46833	4.5734	4.8e-06	20.916	NA
6	115886188	rs12207371	C	A	C	44.95	12689.2	0.316628	0.576282	0.316124	20109	2.85169	0.229135	1.81996	4.4683	4.57334	4.8e-06	20.9154	NA
6	115898725	rs4298379	T	C	C	44.95	12688	0.316598	0.576282	0.316094	20109	2.85217	0.229175	1.82012	4.46941	4.57327	4.8e-06	20.9148	NA
6	115893362	rs9372439	C	T	T	44.95	12689.9	0.316646	0.576282	0.316141	20109	2.85113	0.229151	1.81955	4.46756	4.57217	4.83e-06	20.9048	NA
5	74634473	rs4704209	A	G	G	15	2496.2	0.0624397	0.192308	0.0621873	20109	3.82659	0.293546	2.15251	6.80266	4.57159	4.84e-06	20.8994	NA
6	115894757	rs3924876	T	C	C	44.95	12692.4	0.316708	0.576282	0.316203	20109	2.85075	0.22917	1.81924	4.46713	4.57121	4.85e-06	20.896	NA
6	121969954	rs11758373	G	A	A	50.0001	15096.4	0.376607	0.641026	0.376094	20109	3.00485	0.240694	1.87475	4.81616	4.57107	4.85e-06	20.8947	0.00132741
6	117196157	rs1853080	T	C	T	51	15810.5	0.394389	0.653846	0.393885	20109	2.9994	0.24031	1.87276	4.80383	4.57081	4.86e-06	20.8923	NA
6	118646016	rs7772845	C	T	T	54.95	17071.7	0.425847	0.704487	0.425305	20109	3.12157	0.249125	1.91566	5.08662	4.56933	4.89e-06	20.8788	0.00133628
6	118653621	rs6911339	G	A	A	55	17090.3	0.42631	0.705128	0.425769	20109	3.11269	0.248513	1.9125	5.06606	4.56913	4.9e-06	20.877	0.00133148
6	118653336	rs6906332	C	T	T	55	17091	0.426326	0.705128	0.425785	20109	3.11265	0.248515	1.91247	5.06602	4.56903	4.9e-06	20.8761	0.00133148
6	116238497	rs521767	T	A	A	36.05	9704.4	0.242191	0.462179	0.241764	20109	2.92203	0.234699	1.84463	4.62872	4.56873	4.91e-06	20.8733	0.00111503
6	118653705	rs6911035	A	T	T	55	17091.4	0.426338	0.705128	0.425796	20109	3.11229	0.248511	1.91226	5.06539	4.56863	4.91e-06	20.8724	0.00133072
6	116249532	rs706927	G	A	A	36.05	9698.15	0.242036	0.462179	0.241608	20109	2.91588	0.234323	1.8421	4.61558	4.56708	4.95e-06	20.8582	0.00111643
6	116811952	rs2640863	C	A	A	44.45	12771.1	0.318652	0.569872	0.318164	20109	2.92383	0.234958	1.84482	4.63392	4.56631	4.96e-06	20.8512	NA
6	115874950	rs7761836	T	C	T	44.95	12700.8	0.316918	0.576282	0.316414	20109	2.84348	0.228922	1.81548	4.45357	4.56499	5e-06	20.8392	NA
6	115902756	rs4452676	A	G	G	44.9	12684.2	0.316503	0.575641	0.315999	20109	2.84619	0.229131	1.81646	4.45965	4.56499	5e-06	20.8391	NA
6	115661187	rs9387321	A	G	G	45	12737.3	0.317824	0.576923	0.317321	20109	2.84151	0.228773	1.81475	4.44919	4.56494	5e-06	20.8387	NA
6	115684208	rs9372429	A	G	G	45	12739.9	0.31789	0.576923	0.317387	20109	2.84254	0.228858	1.81511	4.45154	4.56482	5e-06	20.8376	NA

## Sheet: S5B
Supplementary Table 5B. Association of variants rs112525682, rs144606482 and rs6768326 between the groups.
SNP	group1	group2	N_group1	N_group2	Effect	StdErr	zvalue	pvalue	chr
dosages_rs112525682	asympt_carr	asympt_ncarr	39	20103	1.42387	0.276615	5.14746	2.64e-07	16
dosages_rs112525682	sympt_carr	asympt_ncarr	26	20103	0.694852	0.424669	1.63622	0.10179	16
dosages_rs112525682	sympt_ncarr	asympt_ncarr	2064	20103	0.0383885	0.0671552	0.571639	0.56757	16
dosages_rs112525682	asympt_carr	sympt_carr	39	26	1.26846	0.819436	1.54797	0.12163	16
dosages_rs112525682	asympt_carr	sympt_ncarr	39	2064	1.46068	0.312385	4.6759	2.93e-06	16
dosages_rs144606482	asympt_carr	asympt_ncarr	39	20103	2.36419	0.249723	9.46723	< 2.22e-16	6
dosages_rs144606482	sympt_carr	asympt_ncarr	26	20103	2.30929	0.304907	7.57375	3.63e-14	6
dosages_rs144606482	sympt_ncarr	asympt_ncarr	2064	20103	0.0107754	0.0710501	0.151659	0.87946	6
dosages_rs144606482	asympt_carr	sympt_carr	39	26	0.310155	1.56789	0.197817	0.84319	6
dosages_rs144606482	asympt_carr	sympt_ncarr	39	2064	2.61972	0.34071	7.689	1.48e-14	6
dosages_rs6768326	asympt_carr	asympt_ncarr	39	20103	1.52015	0.284642	5.34056	9.27e-08	3
dosages_rs6768326	sympt_carr	asympt_ncarr	26	20103	-0.305743	0.636698	-0.480201	0.631085	3
dosages_rs6768326	sympt_ncarr	asympt_ncarr	2064	20103	-0.160733	0.0706159	-2.27616	0.022837	3
dosages_rs6768326	asympt_carr	sympt_carr	39	26	1.6841	0.838864	2.00759	0.044686	3
dosages_rs6768326	asympt_carr	sympt_ncarr	39	2064	1.7466	0.324555	5.38153	7.39e-08	3
dosages_rs6768326	asympt_carr	ncarr	39	22167	1.53371	0.28431	5.395	6.87e-08	3
dosages_rs112525682	asympt_carr	ncarr	39	22167	1.4238	0.27586	5.161	2.45e-07	16

## Sheet: S5C
Supplementary Table 5C. Replication of association of rs6768326 in the second Lifelines subset
Trait	Cases	Controls	Ncases	Ncontrols	Estimate	Std. Error	z value	pvalue	Platform
DS_rs6768326	asympt_carr	asympt_ncarr	48	33734	1.34904	0.250972	5.37527	7.65e-08	GSA
DS_rs6768326	asympt_carr	sympt_ncarr	48	2049	1.53371	0.288075	5.32398	1.02e-07	GSA
DS_rs6768326	sympt_ncarr	asympt_ncarr	2049	33734	-0.140636	0.0690858	-2.03567	0.0417838	GSA
DS_rs6768326	asympt_carr	sympt_carr	48	26	1.38232	0.777031	1.77898	0.075243	GSA
DS_rs6768326	sympt_carr	asympt_ncarr	26	33734	-0.190067	0.597916	-0.317882	0.750575	GSA
DS_rs6791558	sympt_carr	asympt_ncarr	18	20362	-1.17564	1.01415	-1.15924	0.246358	Affimetrix
DS_rs6791558	asympt_carr	asympt_ncarr	32	20362	0.274065	0.400956	0.68353	0.494272	Affimetrix
DS_rs6791558	asympt_carr	sympt_ncarr	32	1268	0.238416	0.411058	0.580007	0.56191	Affimetrix
DS_rs6791558	asympt_carr	sympt_carr	32	18	1.77382	1.17005	1.51602	0.129515	Affimetrix
DS_rs6791558	sympt_ncarr	asympt_ncarr	1268	20362	-0.0045326	0.0763091	-0.0593977	0.952635	Affimetrix
