# Supplementary material for: Phenotypic and Genetic Factors Associated with Absence of Cardiomyopathy Symptoms in PLN:c.40_42delAGA Carriers
Source: J Cardiovasc Transl Res. 2023 Jan 9;16(6):1251–66. doi: 10.1007/s12265-022-10347-5 (PMC10721704; doi:10.1007/s12265-022-10347-5)
Supplement: Supplementary file 9 — Supplementary file9 (XLSX 41 KB) [file 12265_2022_10347_MOESM9_ESM.xlsx]

## Sheet: Guide
Contents
S6A- Region level burden tests (variants with MAF<=0.05 only)
S6B- Region level burden tests (variants with MAF<=0.01 only)
S6C- Alternative models & dosage data
S6D- Subregion analyses for the singificant gene
S6E- Chi-square test by group for effect estimation
Columns
SetID: Name of the region of interest. Regardless of the ID, the region 50kb around for genes and 250kb around for SNPs
P.value: p-value of the burden test
Q: test statistic for SKAT
N.Marker: .all, number of markers in the SNP set; .Test, number of markers to test after excluding non-polymorphic; .Rare, number of rare markers; .Common, number of common markers
N_group[#]: Sample size of group
start_pos, end_pos: start and end positions for the sub-region (GRCh37). Subregions are defined by splitting the region every 50kb
test_set: indicator for alternative models:
	maxMAF_0.05 & maxMAF_0.01: comparison between asymptomatic carriers and asymptomatic non-carriers in the respective maximum MAF
	maxMAF_0.05_sympt_carr & maxMAF_0.01_sympt_carr : comparison between symptomatic carriers and asymptomatic non-carriers in the respective maximum MAF
	maxMAF_0.05_carriers & maxMAF_0.01_carriers : comparison between asymptomatic carriers and symptomatic carriers in the respective maximum MAF
	maxMAF_0.05_common_adjusted & maxMAF_0.01_common_adjusted: Adjusted by summarised effect of common variants [PGS(QRS)] in that region

## Sheet: S6A
Supplementary Table 6A. Region level burden tests (variants with MAF<=0.05 only)
SetID	P.value	Q	N.Marker.All	N.Marker.Test	N.Marker.Rare	N.Marker.Common
SLC35F1	5.54325e-31	44.4806	1315	1308	446	862
WIPF1	0.000214045	10.5643	456	453	112	341
SLIT2	0.000538954	10.7144	1228	1219	379	840
chr16_rs112525682	0.00088254	10.8808	2225	1969	669	1300
C6orf214	0.00219055	7.75161	2608	2601	907	1694
LINC00243	0.00249092	7.68105	2667	2660	920	1740
USP25	0.0198584	5.54186	445	440	166	274
ILK	0.0200089	6.19509	266	247	101	146
HNRNPLP1	0.0262372	5.7501	331	328	63	265
CACNB2	0.0429946	7.12222	1914	1884	477	1407
KLF12	0.0492969	7.10428	1569	1489	495	994
MYH7	0.0643711	5.42665	334	320	108	212
VTI1A	0.0650449	6.13377	1066	990	446	544
TNNI3	0.0746565	4.3002	355	308	157	151
NSRP1	0.0883832	3.57782	260	260	96	164
FTH1P5	0.0897165	4.45127	275	274	35	239
HLF	0.0954239	4.76664	431	421	166	255
RASL11A	0.0997228	3.73658	274	274	106	168
LRCH1	0.100892	4.94328	781	772	179	593
PRKCA	0.103331	6.62215	2199	2165	602	1563
HIVEP1	0.108439	4.45733	784	769	235	534
XYLB	0.117734	3.70245	534	533	200	333
AOC1	0.120019	5.23096	627	624	92	532
KCNH2	0.13954	4.1744	293	290	91	199
chr3_rs6768326	0.148917	4.95867	1408	1403	412	991
SOX5	0.18096	5.81501	1409	1389	402	987
CCDC59	0.189871	2.81834	574	571	209	362
DSG2	0.221487	3.37771	433	432	101	331
MAPT	0.231072	3.79962	1239	1236	86	1150
RBM20	0.23201	5.41731	923	896	225	671
CPEB4	0.233042	4.34932	606	596	114	482
TBX5	0.245298	4.58676	507	490	120	370
LRIG1	0.273067	3.72839	499	477	175	302
HEATR5B	0.27917	3.14826	573	573	276	297
HMGN1P19	0.279519	3.62221	385	384	182	202
KCNQ2	0.290347	4.72141	769	742	223	519
TKT	0.294647	3.55484	401	399	86	313
GSS	0.307219	3.23729	244	243	47	196
FHOD3	0.310424	5.70532	1413	1388	345	1043
LITAF	0.313907	5.39672	800	762	141	621
CAND2	0.321334	3.30817	575	563	221	342
ICOSLG	0.322406	3.87083	445	439	115	324
EXOG	0.332563	2.81185	333	332	100	232
GOSR2	0.333329	2.54455	552	550	184	366
MPPED2	0.351121	4.02086	717	715	194	521
MITF	0.353607	3.61289	784	745	217	528
CRIM1	0.377062	4.39966	872	868	239	629
HNRNPKP2	0.378857	1.71599	226	222	62	160
SCN5A	0.385741	4.69274	534	527	133	394
TNNC1	0.394913	2.82169	144	141	43	98
KCNQ1	0.450263	7.15012	1490	1356	470	886
SCN10A	0.453842	3.52031	624	619	210	409
PREP	0.474933	3.08648	552	506	177	329
TPM1	0.492552	2.70953	500	494	109	385
SLC25A27	0.52455	2.48495	214	211	77	134
N6AMT1	0.565116	1.89874	428	426	64	362
SIPA1L1	0.603117	2.47533	705	699	287	412
TTN	0.636634	2.25439	758	756	431	325
SETBP1	0.642842	5.81778	956	952	263	689
RNU1-88P	0.699332	2.91998	1691	1675	581	1094
STRN	0.714546	1.61112	673	673	380	293
ACTC1	0.719784	3.25192	425	377	105	272
MCFD2P1	0.724017	1.12537	354	354	56	298
STK32B	0.780248	3.26259	2128	1992	989	1003
BAG3	0.828377	1.9396	406	406	134	272
FADS2	0.858242	1.83412	361	357	93	264
SFRP2	0.864329	0.900374	400	400	72	328
CASC20	0.914231	1.67495	593	592	149	443
AMPD3	0.935818	2.79918	1075	1056	309	747

## Sheet: S6B
Supplementary Table 6B. Region level burden tests (variants with MAF<=0.01 only)
SetID	P.value	Q	N.Marker.All	N.Marker.Test	N.Marker.Rare	N.Marker.Common
SLC35F1	5.28869e-20	38.3953	1315	1308	81	1227
HNRNPLP1	0.000565955	8.08257	331	328	14	314
C6orf214	0.000874991	9.17626	2608	2601	45	2556
LINC00243	0.000998805	9.12268	2667	2660	45	2615
chr3_rs6768326	0.00108039	9.12598	1408	1403	31	1372
WIPF1	0.0011791	8.02175	456	453	12	441
FTH1P5	0.00464597	6.04737	275	274	13	261
SLIT2	0.00929047	8.56245	1228	1219	43	1176
HLF	0.0108338	6.6216	431	421	13	408
CAND2	0.0124052	6.72722	575	563	30	533
USP25	0.0127588	6.16109	445	440	52	388
TBX5	0.0144383	6.55013	507	490	18	472
chr16_rs112525682	0.0156614	9.58166	2225	1969	106	1863
CACNB2	0.0267416	7.95933	1914	1884	63	1821
GOSR2	0.028423	5.25887	552	550	22	528
SCN5A	0.0290981	6.19804	534	527	19	508
VTI1A	0.0305538	7.80598	1066	990	77	913
EXOG	0.0470037	4.82067	333	332	12	320
HNRNPKP2	0.0489193	4.20086	226	222	5	217
RASL11A	0.0503279	4.72357	274	274	12	262
LRCH1	0.0552053	5.7052	781	772	37	735
XYLB	0.0589042	4.80799	534	533	15	518
FHOD3	0.0610935	7.19503	1413	1388	67	1321
DSG2	0.0722563	4.6447	433	432	8	424
MYH7	0.0912181	4.50475	334	320	45	275
RNU1-88P	0.0926556	5.86619	1691	1675	71	1604
SCN10A	0.102637	4.64519	624	619	37	582
KLF12	0.140425	6.83969	1569	1489	86	1403
CRIM1	0.154613	5.42782	872	868	47	821
NSRP1	0.167724	3.50159	260	260	18	242
KCNQ2	0.181109	4.39434	769	742	18	724
AOC1	0.223797	3.99714	627	624	22	602
KCNH2	0.237374	3.7614	293	290	9	281
HEATR5B	0.248532	3.83015	573	573	27	546
CPEB4	0.253106	3.79291	606	596	24	572
TTN	0.255568	4.18071	758	756	20	736
SOX5	0.275287	5.84415	1409	1389	48	1341
ILK	0.275915	4.46665	266	247	23	224
TNNI3	0.292131	4.06101	355	308	18	290
PRKCA	0.309837	6.42222	2199	2165	81	2084
LRIG1	0.329488	4.11911	499	477	29	448
HIVEP1	0.384122	4.25134	784	769	38	731
MAPT	0.409188	2.41843	1239	1236	20	1216
PREP	0.42935	3.84883	552	506	49	457
N6AMT1	0.442236	2.52844	428	426	11	415
ICOSLG	0.445642	3.56433	445	439	15	424
KCNQ1	0.497247	7.79104	1490	1356	112	1244
CCDC59	0.504305	2.262	574	571	14	557
GSS	0.507382	1.82572	244	243	6	237
TPM1	0.515642	3.09715	500	494	16	478
ACTC1	0.563154	3.96832	425	377	21	356
HMGN1P19	0.567862	3.23911	385	384	18	366
SLC25A27	0.568989	1.9325	214	211	15	196
MITF	0.58175	3.22543	784	745	39	706
RBM20	0.584185	4.08092	923	896	31	865
MPPED2	0.596027	3.71861	717	715	28	687
TNNC1	0.61671	1.71564	144	141	7	134
LITAF	0.632051	3.90065	800	762	31	731
TKT	0.639727	2.15052	401	399	12	387
CASC20	0.652836	2.58169	593	592	26	566
SFRP2	0.756019	1.7829	400	400	15	385
SETBP1	0.818291	4.36599	956	952	49	903
AMPD3	0.863787	3.55681	1075	1056	34	1022
STRN	0.868957	2.33824	673	673	30	643
STK32B	0.87691	4.28445	2128	1992	157	1835
MCFD2P1	0.878269	0.801946	354	354	4	350
SIPA1L1	0.889452	2.24323	705	699	28	671
FADS2	0.890646	1.93008	361	357	11	346
BAG3	0.97611	1.78406	406	406	16	390

## Sheet: S6C
Supplementary Table 6C. Alternative models & dosage data
SetID	group1	group2	N_group1	N_group2	P.value	N.markers	N.test.markers	test_set
SLC35F1	asympt_carr	asympt_ncarr	38	20103	4.65e-22	4422	3055	maxMAF_0.05
SLC35F1	asympt_carr	asympt_ncarr	38	20103	6.95e-27	4422	2630	maxMAF_0.01
SLC35F1	asympt_carr	asympt_ncarr	38	20103	1.83e-18	4422	3055	maxMAF_0.01_common_adjusted
SLC35F1	asympt_carr	asympt_ncarr	38	20103	3.24e-20	4422	2630	maxMAF_0.05_common_adjusted
C6orf214	asympt_carr	asympt_ncarr	38	20103	0.30812	1688	1074	maxMAF_0.05
C6orf214	asympt_carr	asympt_ncarr	38	20103	0.258146	1688	838	maxMAF_0.01
LINC00243	asympt_carr	asympt_ncarr	38	20103	0.714633	1681	1055	maxMAF_0.05
LINC00243	asympt_carr	asympt_ncarr	38	20103	0.341526	1681	844	maxMAF_0.01
chr16_rs112525682	asympt_carr	asympt_ncarr	38	20103	0.124932	5446	3662	maxMAF_0.05
chr16_rs112525682	asympt_carr	asympt_ncarr	38	20103	0.514543	5446	3066	maxMAF_0.01
chr3_rs6768326	asympt_carr	asympt_ncarr	38	20103	0.459715	4366	3039	maxMAF_0.05
chr3_rs6768326	asympt_carr	asympt_ncarr	38	20103	0.523144	4366	2647	maxMAF_0.01
SLIT2	asympt_carr	asympt_ncarr	38	20103	0.181317	3901	2863	maxMAF_0.05
SLIT2	asympt_carr	asympt_ncarr	38	20103	0.407936	3901	2501	maxMAF_0.01
WIPF1	asympt_carr	asympt_ncarr	38	20103	0.335803	1808	1266	maxMAF_0.05
WIPF1	asympt_carr	asympt_ncarr	38	20103	0.613139	1808	1171	maxMAF_0.01
SLC35F1	sympt_carr	asympt_ncarr	26	20103	2.91e-10	4422	3056	maxMAF_0.05_sympt_carr
SLC35F1	sympt_carr	asympt_ncarr	26	20103	4.47e-12	4422	2631	maxMAF_0.01_sympt_carr
SLC35F1	sympt_carr	asympt_carr	26	38	0.352893	4422	323	maxMAF_0.01_carriers
SLC35F1	sympt_carr	asympt_carr	26	38	0.108366	4422	712	maxMAF_0.05_carriers

## Sheet: S6D
Supplementary Table 8D. Subregion analyses for the significant gene
regID	start_pos	end_pos	group1	group2	N_group1	N_group2	P.value	N.markers	N.test.markers	test_set
SLC35F1_reg0	118178731	118228731	asympt_carr	asympt_ncarr	38	20103	0.0943039	394	300	maxMAF_0.05
SLC35F1_reg0	118178731	118228731	asympt_carr	asympt_ncarr	38	20103	0.418198	394	257	maxMAF_0.01
SLC35F1_reg1	118228731	118278731	asympt_carr	asympt_ncarr	38	20103	6.35e-08	398	290	maxMAF_0.05
SLC35F1_reg1	118228731	118278731	asympt_carr	asympt_ncarr	38	20103	0.0605381	398	236	maxMAF_0.01
SLC35F1_reg2	118278731	118328731	asympt_carr	asympt_ncarr	38	20103	0.299349	392	273	maxMAF_0.05
SLC35F1_reg2	118278731	118328731	asympt_carr	asympt_ncarr	38	20103	0.374363	392	228	maxMAF_0.01
SLC35F1_reg3	118328731	118378731	asympt_carr	asympt_ncarr	38	20103	0.464161	467	319	maxMAF_0.05
SLC35F1_reg3	118328731	118378731	asympt_carr	asympt_ncarr	38	20103	0.256653	467	274	maxMAF_0.01
SLC35F1_reg4	118378731	118428731	asympt_carr	asympt_ncarr	38	20103	1.14e-64	523	324	maxMAF_0.05
SLC35F1_reg4	118378731	118428731	asympt_carr	asympt_ncarr	38	20103	1.82e-218	523	283	maxMAF_0.01
SLC35F1_reg5	118428731	118478731	asympt_carr	asympt_ncarr	38	20103	5e-12	439	293	maxMAF_0.05
SLC35F1_reg5	118428731	118478731	asympt_carr	asympt_ncarr	38	20103	0.560468	439	250	maxMAF_0.01
SLC35F1_reg6	118478731	118528731	asympt_carr	asympt_ncarr	38	20103	0.227114	448	340	maxMAF_0.05
SLC35F1_reg6	118478731	118528731	asympt_carr	asympt_ncarr	38	20103	0.447144	448	305	maxMAF_0.01
SLC35F1_reg7	118528731	118578731	asympt_carr	asympt_ncarr	38	20103	0.00574981	406	251	maxMAF_0.05
SLC35F1_reg7	118528731	118578731	asympt_carr	asympt_ncarr	38	20103	0.154849	406	216	maxMAF_0.01
SLC35F1_reg8	118578731	118628731	asympt_carr	asympt_ncarr	38	20103	1.3e-20	448	306	maxMAF_0.05
SLC35F1_reg8	118578731	118628731	asympt_carr	asympt_ncarr	38	20103	0.253994	448	276	maxMAF_0.01
SLC35F1_reg9	118628731	118678731	asympt_carr	asympt_ncarr	38	20103	9.63e-10	435	313	maxMAF_0.05
SLC35F1_reg9	118628731	118678731	asympt_carr	asympt_ncarr	38	20103	2.15e-10	435	270	maxMAF_0.01
SLC35F1_reg10	118678731	118728731	asympt_carr	asympt_ncarr	38	20103	0.422312	71	46	maxMAF_0.05
SLC35F1_reg10	118678731	118728731	asympt_carr	asympt_ncarr	38	20103	0.0227786	71	35	maxMAF_0.01
SLC35F1_reg1	118228731	118278731	sympt_carr	asympt_ncarr	26	20103	1.83e-05	398	290	maxMAF_0.05_sympt_carr
SLC35F1_reg1	118228731	118278731	sympt_carr	asympt_ncarr	26	20103	0.210664	398	236	maxMAF_0.01_sympt_carr
SLC35F1_reg4	118378731	118428731	sympt_carr	asympt_ncarr	26	20103	5.38e-30	523	325	maxMAF_0.05_sympt_carr
SLC35F1_reg4	118378731	118428731	sympt_carr	asympt_ncarr	26	20103	1.03e-157	523	284	maxMAF_0.01_sympt_carr
SLC35F1_reg5	118428731	118478731	sympt_carr	asympt_ncarr	26	20103	7.78e-06	439	293	maxMAF_0.05_sympt_carr
SLC35F1_reg5	118428731	118478731	sympt_carr	asympt_ncarr	26	20103	0.626	439	250	maxMAF_0.01_sympt_carr
SLC35F1_reg8	118578731	118628731	sympt_carr	asympt_ncarr	26	20103	1.06e-10	448	306	maxMAF_0.05_sympt_carr
SLC35F1_reg8	118578731	118628731	sympt_carr	asympt_ncarr	26	20103	0.496953	448	276	maxMAF_0.01_sympt_carr
SLC35F1_reg9	118628731	118678731	sympt_carr	asympt_ncarr	26	20103	1.13e-05	435	313	maxMAF_0.05_sympt_carr
SLC35F1_reg9	118628731	118678731	sympt_carr	asympt_ncarr	26	20103	1.07e-06	435	270	maxMAF_0.01_sympt_carr
SLC35F1_reg1	118228731	118278731	sympt_carr	asympt_carr	26	38	0.104093	398	74	maxMAF_0.05_carriers
SLC35F1_reg1	118228731	118278731	sympt_carr	asympt_carr	26	38	0.949198	398	24	maxMAF_0.01_carriers
SLC35F1_reg4	118378731	118428731	sympt_carr	asympt_carr	26	38	0.0978505	523	69	maxMAF_0.05_carriers
SLC35F1_reg4	118378731	118428731	sympt_carr	asympt_carr	26	38	0.665371	523	33	maxMAF_0.01_carriers
SLC35F1_reg5	118428731	118478731	sympt_carr	asympt_carr	26	38	0.0383801	439	75	maxMAF_0.05_carriers
SLC35F1_reg5	118428731	118478731	sympt_carr	asympt_carr	26	38	0.481157	439	33	maxMAF_0.01_carriers
SLC35F1_reg8	118578731	118628731	sympt_carr	asympt_carr	26	38	0.610409	448	58	maxMAF_0.05_carriers
SLC35F1_reg8	118578731	118628731	sympt_carr	asympt_carr	26	38	0.280304	448	29	maxMAF_0.01_carriers
SLC35F1_reg9	118628731	118678731	sympt_carr	asympt_carr	26	38	0.360988	435	76	maxMAF_0.05_carriers
SLC35F1_reg9	118628731	118678731	sympt_carr	asympt_carr	26	38	0.0756128	435	41	maxMAF_0.01_carriers

## Sheet: S6E
Supplementary table 6E. Chi-square test by group for effect estimation
model	SNP_number	outcome	sum_MAC	mean_mac	SD_MAC	OR	upper	lower	Fisher_pval	chi_square	chisq_pval	Gene
asymp_carr vs asympt_ncarr	3055	0	542034	27	24	0.832971	0.778641	0.890073	2.83e-08	29.251	6.36e-08	SLC35F1
asymp_carr vs asympt_ncarr	3055	1	878	22.5	20.6							SLC35F1
symp_carr vs asympt_ncarr	3056	0	542034	27	24	0.731129	0.669164	0.79731	9.6e-14	50.395	1.26e-12	SLC35F1
symp_carr vs asympt_ncarr	3056	1	514	19.8	16.2							SLC35F1
asympt_ncarr vs sympt_carr	712	0	514	19.8	16.2	1.14105	1.02131	1.2758	0.0191	5.404	0.02009	SLC35F1
asympt_ncarr vs sympt_carr	712	1	878	22.5	20.6							SLC35F1
