# Supplementary material for: Phenotypic and Genetic Factors Associated with Absence of Cardiomyopathy Symptoms in PLN:c.40_42delAGA Carriers
Source: J Cardiovasc Transl Res. 2023 Jan 9;16(6):1251–66. doi: 10.1007/s12265-022-10347-5 (PMC10721704; doi:10.1007/s12265-022-10347-5)
Supplement: Supplementary file 10 — Supplementary file10 (XLSX 58 KB) [file 12265_2022_10347_MOESM10_ESM.xlsx]

## Sheet: Guide
Contents
S7A- Studies and repositories for gwas summary stistics used for the polygenic score analysis.
S7B- Association of polygenic scores with asymptomatic carriers compared to general population
S7C- Association of polygenic scores without chromosome 6 comparing asymptomatic carriers to general population
S7D- Association of polygenic scores as binary variables (>80) with asymptomatic carriers
S7E- Association of polygenic scores as binary variables (<20) with asymptomatic carriers
Columns
Trait: Trait of the Polygenic score
Source: Repository for summary statistics
PMID: pubmed ID of the origin study
Sample size: sampoe of the GWAS used for the summary statistics
Acronym description: description of the trait
N_group[#]: Sample size of group
Effect, Effect.log.OR.: effect size, coefficient in the model.
StdErr: standard error of the coefficient in the model
zvalue, tvalue: statistic of hte variable in the model
pvalue: p-value for the coefficient i. the model
permutation_qval: empirical q-value for 1000 permutations
SNP_number: number of SNPs used to calculate the PGS
chr6_SNP_number: Numer of SNPs in the chromosome 6

## Sheet: S7A
Supplementary Table 7A. Studies and repositories for gwas summary stistics used for the polygenic score analysis.
Trait	Source	PMID	Sample size	Acronym description
Hypertension	https://www.leelabsg.org/resources		407725
Essential hypertension	https://www.leelabsg.org/resources		407217
Nonspecific chest pain	https://www.leelabsg.org/resources		408961
Ischemic Heart Disease	https://www.leelabsg.org/resources		407955
Cardiac dysrhythmias	https://www.leelabsg.org/resources		402239
Coronary atherosclerosis	https://www.leelabsg.org/resources		385291
Other disorders of circulatory system	https://www.leelabsg.org/resources		399937
Circulatory disease NEC	https://www.leelabsg.org/resources		399581
Angina pectoris	https://www.leelabsg.org/resources		377595
Other chronic ischemic heart disease, unspecified	https://www.leelabsg.org/resources		375087
Atrial fibrillation and flutter	https://www.leelabsg.org/resources		382517
Myocardial infarction	https://www.leelabsg.org/resources		368651
Cardiac conduction disorders	https://www.leelabsg.org/resources		366795
Hypotension	https://www.leelabsg.org/resources		378503
Congestive heart failure; nonhypertensive	https://www.leelabsg.org/resources		407537
Unstable angina (intermediate coronary syndrome)	https://www.leelabsg.org/resources		355607
Rheumatic disease of the heart valves	https://www.leelabsg.org/resources		405671
Heart valve disorders	https://www.leelabsg.org/resources		404359
Peripheral vascular disease	https://www.leelabsg.org/resources		400083
Palpitations	https://www.leelabsg.org/resources		360541
Precordial pain	https://www.leelabsg.org/resources		353267
Hypotension NOS	https://www.leelabsg.org/resources		373885
Bundle branch block	https://www.leelabsg.org/resources		359583
Other specified cardiac dysrhythmias	https://www.leelabsg.org/resources		359349
Paroxysmal tachycardia, unspecified	https://www.leelabsg.org/resources		359327
Mitral valve disease	https://www.leelabsg.org/resources		401851
Nonrheumatic mitral valve disorders	https://www.leelabsg.org/resources		401665
Cardiomegaly	https://www.leelabsg.org/resources		400935
Cardiac pacemaker/device in situ	https://www.leelabsg.org/resources		357851
Paroxysmal supraventricular tachycardia	https://www.leelabsg.org/resources		357595
Tachycardia NOS	https://www.leelabsg.org/resources		357263
Atrioventricular [AV] block	https://www.leelabsg.org/resources		357127
Congestive heart failure (CHF) NOS	https://www.leelabsg.org/resources		400769
Carditis	https://www.leelabsg.org/resources		406637
Other forms of chronic heart disease	https://www.leelabsg.org/resources		348837
Left bundle branch block	https://www.leelabsg.org/resources		356391
Heart valve replaced	https://www.leelabsg.org/resources		398879
Right bundle branch block	https://www.leelabsg.org/resources		355873
Elevated blood pressure reading without diagnosis of hypertension	https://www.leelabsg.org/resources		254745
Aortic aneurysm	https://www.leelabsg.org/resources		394977
Orthostatic hypotension	https://www.leelabsg.org/resources		369543
Other disorders of arteries and arterioles	https://www.leelabsg.org/resources		394895
Atherosclerosis	https://www.leelabsg.org/resources		394877
Pericarditis	https://www.leelabsg.org/resources		405143
Late effects of cerebrovascular disease	https://www.leelabsg.org/resources		391599
Aortic valve disease	https://www.leelabsg.org/resources		398401
Cardiomyopathy	https://www.leelabsg.org/resources		405091
Primary/intrinsic cardiomyopathies	https://www.leelabsg.org/resources		405013
Other acute and subacute forms of ischemic heart disease	https://www.leelabsg.org/resources		347583
Cardiac arrest and ventricular fibrillation	https://www.leelabsg.org/resources		355151
Disease of tricuspid valve	https://www.leelabsg.org/resources		397997
Abnormal heart sounds	https://www.leelabsg.org/resources		397979
Absolute_PR_interval	http://www.kp4cd.org/dataset_downloads/mi	32439900	271570
Heart Failure	http://www.kp4cd.org/dataset_downloads/mi	31919418	964057
MRI_lvedv	http://www.kp4cd.org/dataset_downloads/mi	32382064	36042	Magentic resonance imaging measure: left ventricular end-diastolic volume (LVEDV)
MRI_lvedvi	http://www.kp4cd.org/dataset_downloads/mi	32382064	36042	Magentic resonance imaging measure: LVEDV indexed (divided by body-surface-area)
MRI_lvef	http://www.kp4cd.org/dataset_downloads/mi	32382064	36042	Magentic resonance imaging measure: left ventricular ejection fraction (LVEF)
MRI_lvesv	http://www.kp4cd.org/dataset_downloads/mi	32382064	36042	Magentic resonance imaging measure: left ventricular end-systolic volume (LVESV)
MRI_lvesvi	http://www.kp4cd.org/dataset_downloads/mi	32382064	36042	Magentic resonance imaging measure: LVESV indexed (divided by body-surface-area)
MRI_svi	http://www.kp4cd.org/dataset_downloads/mi	32382064	36042	Magentic resonance imaging measure: Stroke volume indexed (divided by body-surface-area)
QRS_duration	https://www.arkinglab.org/resources/	21076409	40407	Duration of electrocardiographic QRS wave
Sudden cardiac arrest	https://www.arkinglab.org/resources/	30169657	29928
QTC	https://www.arkinglab.org/resources/	24952745	76061	QT interval corrected by heart rate
lA	https://www.ebi.ac.uk/gwas/	28394258	30201	Left Atrium
E.	https://www.ebi.ac.uk/gwas/	28394258	21852	peak velocity of excursion of lateral mitral annulus in early diastolic phase
E	https://www.ebi.ac.uk/gwas/	28394258	21852	peak velocity of early diastolic transmitral inflow
E.E	https://www.ebi.ac.uk/gwas/	28394258	21852	ratio of E and E.
LVWT	https://www.ebi.ac.uk/gwas/	28394258	30201	Left ventricular wall thickness
A	https://www.ebi.ac.uk/gwas/	28394258	21852	peak velocity of transmitral inflow corresponding to atrial contraction
EA	https://www.ebi.ac.uk/gwas/	28394258	21852	ratio of mitral E- and A-wave
HFpEF	https://www.ebi.ac.uk/gwas/	28394258	21852	Heart Failures with preserved ejection fraction
DDpEF	https://www.ebi.ac.uk/gwas/	28394258	21852	diastolic dysfunction with preserved ejection fraction
FS	https://www.ebi.ac.uk/gwas/	28394258	30201	Left ventricular fractional shortening
LVDD	https://www.ebi.ac.uk/gwas/	28394258	30201	Left ventricular diastolic dimension
IVRT	https://www.ebi.ac.uk/gwas/	28394258	21852	isovolumetric relaxation time
LVSD	https://www.ebi.ac.uk/gwas/	28394258	30201	left ventricular systolic dysfunction
DecTime	https://www.ebi.ac.uk/gwas/	28394258	21852	deceleration time of mitral E-wave
AoD	https://www.ebi.ac.uk/gwas/	28394258	30201	Aortic root diameter
LV_circumferential_strain_metal	https://www.ebi.ac.uk/gwas/	33495596	15215
LV_longitudinal_strain_metal	https://www.ebi.ac.uk/gwas/	33495596	15215
LV_radial_strain_metal	https://www.ebi.ac.uk/gwas/	33495596	15215
LVconcentricity_metal	https://www.ebi.ac.uk/gwas/	33495596	15215
HCM	https://www.ebi.ac.uk/gwas/	33495596	6628	Hypertrophic cardiomyopathy
UKBB_BMI	http://www.nealelab.is/uk-biobank		354831	Body mass index
UKBB_height	http://www.nealelab.is/uk-biobank		360388	Height
UKBB_HR	http://www.nealelab.is/uk-biobank		53777	Heart rate
UKBB_LDL	http://www.nealelab.is/uk-biobank		343621	LDL cholesterol
RMSSD	https://www.ebi.ac.uk/gwas/	28613276	27850	root mean square of successive differences
SDNN	https://www.ebi.ac.uk/gwas/	28613276	26523	The standard deviation of normal to normal intervals

## Sheet: S7B
Supplementary table 7B. Association of polygenic scores with asymptomatic carriers compared to general population
Trait	alternative_group	N_group1	N_group2	Effect	StdErr	zvalue	pvalue	permutation_qval	SNP_number	chr6_SNP_number
QRS_duration	asymp_carrier	48	34201	0.425879	0.144264	2.95207	0.00315865	0.0036012	1040026	68733
MRI_lvesvi	asymp_carrier	48	34201	-0.422202	0.14459	-2.91998	0.00350278	0.00400974	1232	71
MRI_lvesv	asymp_carrier	48	34201	-0.421426	0.144491	-2.91663	0.00354063	0.00407027	1425	134
MRI_svi	asymp_carrier	48	34201	-0.405329	0.144517	-2.8047	0.00503912	0.00546233	446	78
MRI_lvedvi	asymp_carrier	48	34201	-0.354779	0.144409	-2.45676	0.0140247	0.0144351	857	68
E.	asymp_carrier	48	34201	0.269181	0.144304	1.86537	0.062138	0.062325	122	9
Hypotension	asymp_carrier	48	34201	0.256088	0.144249	1.77531	0.0758548	0.0761095	40	6
Circulatory disease NEC	asymp_carrier	48	34201	-0.250787	0.14416	-1.73964	0.0819309	0.0818744	343	5
Cardiac conduction disorders	asymp_carrier	48	34201	0.250542	0.144579	1.73291	0.0831212	0.0831303	94	17
Abnormal heart sounds	asymp_carrier	48	34201	0.222082	0.144534	1.53653	0.124416	0.123924	39	1
Hypotension NOS	asymp_carrier	48	34201	0.221815	0.144476	1.5353	0.124718	0.124257	33	1
Elevated blood pressure reading without diagnosis of hypertension	asymp_carrier	48	34201	-0.218574	0.144394	-1.51374	0.130101	0.129749	64	1
FS	asymp_carrier	48	34201	-0.211296	0.144268	-1.4646	0.143038	0.142475	203	11
QTC	asymp_carrier	48	34201	0.210128	0.144387	1.45531	0.145592	0.14485	1075605	70714
Other disorders of circulatory system	asymp_carrier	48	34201	-0.20307	0.14419	-1.40835	0.159037	0.158347	333	4
Palpitations	asymp_carrier	48	34201	-0.195387	0.144383	-1.35325	0.175983	0.175339	71	6
MRI_lvedv	asymp_carrier	48	34201	-0.194505	0.144459	-1.34644	0.17817	0.177912	1184	196
Other specified cardiac dysrhythmias	asymp_carrier	48	34201	-0.186521	0.144578	-1.29011	0.197022	0.196145	68	4
LV_longitudinal_strain_metal	asymp_carrier	48	34201	-0.17639	0.144472	-1.22093	0.222123	0.222806	1082411	71269
Atrial fibrillation and flutter	asymp_carrier	48	34201	-0.173309	0.144167	-1.20214	0.229319	0.229751	1714	114
Cardiac pacemaker/device in situ	asymp_carrier	48	34201	-0.169544	0.144416	-1.174	0.240404	0.241114	85	6
SDNN	asymp_carrier	48	34201	0.169116	0.144143	1.17325	0.240703	0.241447	1029953	68156
LV_circumferential_strain_metal	asymp_carrier	48	34201	0.168239	0.144492	1.16435	0.244292	0.244942	1082411	71269
Myocardial infarction	asymp_carrier	48	34201	0.1662	0.144137	1.15307	0.24889	0.249936	963	185
Other disorders of arteries and arterioles	asymp_carrier	48	34201	0.164942	0.144365	1.14253	0.253241	0.254263	108	24
lA	asymp_carrier	48	34201	0.161627	0.144339	1.11977	0.262818	0.263614	194	14
Atrioventricular [AV] block	asymp_carrier	48	34201	0.155266	0.144462	1.07478	0.282479	0.28448	77	1
IVRT	asymp_carrier	48	34201	-0.152462	0.144478	-1.05526	0.291313	0.29371	136	23
UKBB_HR	asymp_carrier	48	34201	-0.147109	0.144388	-1.01884	0.308286	0.310959	1079344	70980
Rheumatic disease of the heart valves	asymp_carrier	48	34201	0.14507	0.144492	1.004	0.315387	0.318116	42	8
Aortic valve disease	asymp_carrier	48	34201	0.143876	0.144193	0.997801	0.318383	0.321203	79	1
Paroxysmal supraventricular tachycardia	asymp_carrier	48	34201	0.140205	0.14457	0.96981	0.332148	0.335911	74	2
Heart valve replaced	asymp_carrier	48	34201	0.137128	0.144227	0.950778	0.341724	0.345322	56	1
LVWT	asymp_carrier	48	34201	0.133021	0.144479	0.920693	0.357217	0.360514	149	23
Heart valve disorders	asymp_carrier	48	34201	0.12749	0.144516	0.882185	0.377683	0.380532	71	3
MRI_lvef	asymp_carrier	48	34201	0.121889	0.144397	0.844122	0.398607	0.400838	1121	46
Carditis	asymp_carrier	48	34201	-0.11879	0.14437	-0.822814	0.410619	0.413321	88	0
Bundle branch block	asymp_carrier	48	34201	0.115761	0.144438	0.801458	0.422872	0.426455	118	12
E.E	asymp_carrier	48	34201	-0.114926	0.144424	-0.795752	0.426182	0.429497	124	7
Cardiac arrest and ventricular fibrillation	asymp_carrier	48	34201	-0.114557	0.144455	-0.793031	0.427765	0.430964	74	3
Atherosclerosis	asymp_carrier	48	34201	0.112382	0.144549	0.77747	0.436887	0.440618	89	8
EA	asymp_carrier	48	34201	0.10481	0.144336	0.726153	0.46775	0.47088	226	11
Ischemic Heart Disease	asymp_carrier	48	34201	-0.103702	0.144358	-0.718362	0.472539	0.475828	1909	379
Congestive heart failure; nonhypertensive	asymp_carrier	48	34201	-0.0993405	0.144727	-0.686397	0.492467	0.49565	132	0
Unstable angina (intermediate coronary syndrome)	asymp_carrier	48	34201	0.096802	0.144361	0.670557	0.502507	0.505349	313	91
HCM	asymp_carrier	48	34201	0.0916746	0.144166	0.635898	0.524847	0.527486	27	3
UKBB_LDL	asymp_carrier	48	34201	-0.0904107	0.144243	-0.626796	0.530797	0.533114	1079344	70980
Right bundle branch block	asymp_carrier	48	34201	0.088336	0.14425	0.612381	0.54029	0.542284	45	0
Peripheral vascular disease	asymp_carrier	48	34201	-0.086053	0.144348	-0.596148	0.55108	0.552588	235	129
LVSD	asymp_carrier	48	34201	0.0818111	0.144191	0.56738	0.57046	0.571502	145	2
Tachycardia NOS	asymp_carrier	48	34201	0.0801736	0.144355	0.555394	0.578629	0.579915	66	11
RMSSD	asymp_carrier	48	34201	0.0772074	0.144256	0.535213	0.592506	0.593593	1026505	67932
Primary/intrinsic cardiomyopathies	asymp_carrier	48	34201	-0.0754072	0.144324	-0.522485	0.601336	0.602672	88	3
UKBB_height	asymp_carrier	48	34201	-0.0729216	0.144374	-0.505088	0.6135	0.614883	1079344	70980
A	asymp_carrier	48	34201	0.0710876	0.144479	0.492029	0.622702	0.62437	232	29
Angina pectoris	asymp_carrier	48	34201	-0.0706164	0.144404	-0.489019	0.624832	0.626201	850	188
LVconcentricity_metal	asymp_carrier	48	34201	-0.0696657	0.144372	-0.482542	0.629424	0.630861	1082411	71269
HFpEF	asymp_carrier	48	34201	0.0688861	0.14448	0.476788	0.633516	0.635007	101	10
UKBB_BMI	asymp_carrier	48	34201	-0.0687606	0.144452	-0.476009	0.634071	0.635597	1079344	70980
LVM_metal	asymp_carrier	48	34201	0.0654924	0.144493	0.453258	0.650366	0.65268	1082411	71269
Aortic aneurysm	asymp_carrier	48	34201	0.0589536	0.144661	0.407531	0.683621	0.684637	107	11
Essential hypertension	asymp_carrier	48	34201	-0.0583124	0.144437	-0.403723	0.686419	0.687361	7663	674
Hypertension	asymp_carrier	48	34201	-0.057007	0.144453	-0.394641	0.69311	0.694064	7638	678
DDpEF	asymp_carrier	48	34201	0.0555574	0.144413	0.384712	0.700453	0.701433	119	0
Late effects of cerebrovascular disease	asymp_carrier	48	34201	0.0554045	0.144175	0.384287	0.700768	0.701826	79	8
E	asymp_carrier	48	34201	0.0502505	0.14437	0.348067	0.727792	0.728563	217	12
Other forms of chronic heart disease	asymp_carrier	48	34201	-0.043443	0.144351	-0.300955	0.763451	0.764318	73	3
Paroxysmal tachycardia, unspecified	asymp_carrier	48	34201	0.0516635	0.14435	0.357904	0.720417	0.719854	107	11
Pericarditis	asymp_carrier	48	34201	0.0396221	0.144473	0.274253	0.783892	0.784715	82	5
AoD	asymp_carrier	48	34201	-0.0386822	0.144144	-0.268359	0.788425	0.789299	699	45
Cardiac dysrhythmias	asymp_carrier	48	34201	-0.037404	0.144192	-0.259404	0.795325	0.796002	1055	34
Cardiomegaly	asymp_carrier	48	34201	-0.0349683	0.144667	-0.241715	0.809002	0.809968	52	1
DecTime	asymp_carrier	48	34201	-0.0280399	0.144167	-0.194496	0.845788	0.846676	185	6
Disease of tricuspid valve	asymp_carrier	48	34201	0.0257407	0.144379	0.178285	0.8585	0.859583	39	1
Absolute_PR_interval	asymp_carrier	48	34201	0.0246712	0.144237	0.171046	0.864189	0.865061	8895	705
Nonrheumatic mitral valve disorders	asymp_carrier	48	34201	0.0232878	0.144731	0.160904	0.87217	0.872944	48	1
LVDD	asymp_carrier	48	34201	-0.0147484	0.144468	-0.102087	0.918688	0.919124	384	72
Precordial pain	asymp_carrier	48	34201	-0.0133497	0.14456	-0.092347	0.926423	0.926599	110	0
LV_radial_strain_metal	asymp_carrier	48	34201	-0.013192	0.144439	-0.0913329	0.927229	0.927461	1082411	71269
Congestive heart failure (CHF) NOS	asymp_carrier	48	34201	-0.0128892	0.14443	-0.0892417	0.92889	0.92899	57	1
Coronary atherosclerosis	asymp_carrier	48	34201	-0.012605	0.144482	-0.0872423	0.930479	0.930654	2180	495
Mitral valve disease	asymp_carrier	48	34201	-0.0123078	0.144364	-0.0852553	0.932059	0.932061	39	5
Orthostatic hypotension	asymp_carrier	48	34201	-0.01223	0.144391	-0.0847	0.9325	0.93253	51	1
Left bundle branch block	asymp_carrier	48	34201	-0.0101461	0.144387	-0.0702705	0.943979	0.943682	105	7
Cardiomyopathy	asymp_carrier	48	34201	0.00472868	0.144315	0.0327665	0.973861	0.973384	84	4
Nonspecific chest pain	asymp_carrier	48	34201	0.00413264	0.144238	0.0286515	0.977143	0.977061	388	78
Other acute and subacute forms of ischemic heart disease	asymp_carrier	48	34201	0.00136273	0.144506	0.00943027	0.992476	0.992661	77	7
sudden_cardiac_arrest	asymp_carrier	48	34201	0.0010138	0.144478	0.00701702	0.994401	0.994613	1038065	68622
Heart_Failure	asymp_carrier	48	34201	-0.0003256	0.144737	-0.0022496	0.998205	0.998063	500	60

## Sheet: S7C
Supplementary table 7C. Association of polygenic scores without chromosome 6 comparing asymptomatic carriers to general population
Trait	alternative_group	N_group1	N_group2	Effect	StdErr	zvalue	pvalue	permutation_qval	chr6_SNP_number	SNP_number
MRI_lvesvi	asymp_carrier	48	34201	-0.303228	0.144629	-2.0966	0.0360367	0.0351042	0	1161
MRI_lvesv	asymp_carrier	48	34201	-0.25415	0.144564	-1.75805	0.0787486	0.0783333	0	1291
Atrial fibrillation and flutter	asymp_carrier	48	34201	-0.248852	0.144179	-1.72599	0.0843584	0.0841667	0	1600
E.	asymp_carrier	48	34201	0.248963	0.144311	1.72518	0.0845047	0.0841667	0	115
Circulatory disease NEC	asymp_carrier	48	34201	-0.243922	0.144176	-1.69183	0.0906867	0.0914583	0	338
FS	asymp_carrier	48	34201	-0.220005	0.144334	-1.52428	0.127447	0.125521	0	192
SDNN	asymp_carrier	48	34201	0.213186	0.144142	1.479	0.13915	0.137187	0	961797
Hypotension	asymp_carrier	48	34201	0.203626	0.144285	1.41128	0.158171	0.156562	0	34
Abnormal heart sounds	asymp_carrier	48	34201	0.201397	0.144569	1.39309	0.163601	0.161667	0	38
IVRT	asymp_carrier	48	34201	-0.195813	0.144517	-1.35495	0.175442	0.171875	0	113
Cardiac pacemaker/device in situ	asymp_carrier	48	34201	-0.19503	0.144428	-1.35036	0.176908	0.173958	0	79
Elevated blood pressure reading without diagnosis of hypertension	asymp_carrier	48	34201	-0.191564	0.144367	-1.32692	0.184543	0.181042	0	62
Atrioventricular [AV] block	asymp_carrier	48	34201	0.186803	0.144501	1.29274	0.196108	0.192292	0	76
Paroxysmal supraventricular tachycardia	asymp_carrier	48	34201	0.186235	0.14461	1.28785	0.197808	0.194583	0	72
QRS_duration	asymp_carrier	48	34201	0.183164	0.144469	1.26784	0.204862	0.202083	0	971337
Other specified cardiac dysrhythmias	asymp_carrier	48	34201	-0.18216	0.144527	-1.26039	0.207537	0.204167	0	64
E.E	asymp_carrier	48	34201	-0.176719	0.144409	-1.22373	0.221061	0.220208	0	117
Other disorders of circulatory system	asymp_carrier	48	34201	-0.176035	0.144171	-1.22102	0.222087	0.221042	0	329
LVM_metal	asymp_carrier	48	34201	0.17023	0.144612	1.17715	0.239142	0.239792	0	1011197
lA	asymp_carrier	48	34201	0.16686	0.144369	1.15579	0.247774	0.247708	0	180
Hypotension NOS	asymp_carrier	48	34201	0.166874	0.144472	1.15506	0.248073	0.247917	0	32
Cardiac dysrhythmias	asymp_carrier	48	34201	-0.163079	0.144184	-1.13105	0.258041	0.258958	0	1022
Absolute_PR_interval	asymp_carrier	48	34201	0.160676	0.144227	1.11404	0.265268	0.265937	0	8190
Atherosclerosis	asymp_carrier	48	34201	0.157929	0.144493	1.09299	0.274406	0.275521	0	81
Heart valve disorders	asymp_carrier	48	34201	0.157138	0.144506	1.08741	0.276862	0.277917	0	68
Other disorders of arteries and arterioles	asymp_carrier	48	34201	0.148209	0.144407	1.02633	0.304743	0.304688	0	84
Aortic valve disease	asymp_carrier	48	34201	0.14615	0.144239	1.01325	0.310948	0.310729	0	78
Unstable angina (intermediate coronary syndrome)	asymp_carrier	48	34201	0.144216	0.144322	0.999259	0.317676	0.316875	0	222
MRI_lvedv	asymp_carrier	48	34201	0.136841	0.144512	0.946915	0.343689	0.343333	0	988
Right bundle branch block	asymp_carrier	48	34201	0.134841	0.144283	0.934555	0.350024	0.348646	0	45
QTC	asymp_carrier	48	34201	-0.124073	0.1444	-0.859226	0.390222	0.391875	0	1004891
Heart valve replaced	asymp_carrier	48	34201	0.123669	0.144299	0.857031	0.391434	0.392292	0	55
Myocardial infarction	asymp_carrier	48	34201	0.123147	0.144128	0.854429	0.392874	0.394688	0	778
Cardiac conduction disorders	asymp_carrier	48	34201	0.122798	0.144533	0.849623	0.395541	0.396458	0	77
Angina pectoris	asymp_carrier	48	34201	-0.121274	0.144258	-0.840675	0.400536	0.401146	0	662
LV_longitudinal_strain_metal	asymp_carrier	48	34201	-0.117509	0.144424	-0.813642	0.415856	0.418958	0	1011197
RMSSD	asymp_carrier	48	34201	0.115677	0.144192	0.802238	0.422421	0.427292	0	958573
Carditis	asymp_carrier	48	34201	-0.114518	0.144387	-0.793137	0.427704	0.432917	0	88
Cardiac arrest and ventricular fibrillation	asymp_carrier	48	34201	-0.111368	0.144483	-0.770806	0.440827	0.447292	0	71
Hypertension	asymp_carrier	48	34201	-0.107589	0.144473	-0.744703	0.456457	0.463333	0	6961
Essential hypertension	asymp_carrier	48	34201	-0.107169	0.144448	-0.741923	0.458139	0.465521	0	6990
LVWT	asymp_carrier	48	34201	0.106789	0.144525	0.738898	0.459974	0.467292	0	126
MRI_lvef	asymp_carrier	48	34201	0.10469	0.14441	0.72495	0.468488	0.476146	0	1075
LVSD	asymp_carrier	48	34201	0.102764	0.144186	0.712723	0.476022	0.484687	0	143
Congestive heart failure; nonhypertensive	asymp_carrier	48	34201	-0.0960848	0.144756	-0.663772	0.506841	0.513958	0	132
Precordial pain	asymp_carrier	48	34201	-0.0921256	0.144476	-0.637655	0.523703	0.533021	0	85
MRI_svi	asymp_carrier	48	34201	-0.0917181	0.144579	-0.63438	0.525837	0.534375	0	368
Late effects of cerebrovascular disease	asymp_carrier	48	34201	0.0905347	0.144207	0.627811	0.530132	0.5375	0	71
UKBB_LDL	asymp_carrier	48	34201	-0.0904107	0.144243	-0.626796	0.530797	0.53875	0	1079344
UKBB_height	asymp_carrier	48	34201	-0.0870017	0.144408	-0.602472	0.546864	0.556458	0	1008364
E	asymp_carrier	48	34201	0.0841846	0.144446	0.582809	0.560026	0.567604	0	205
Rheumatic disease of the heart valves	asymp_carrier	48	34201	0.0816039	0.144426	0.565022	0.572062	0.579375	0	34
DDpEF	asymp_carrier	48	34201	0.0801013	0.144368	0.554841	0.579007	0.585	0	119
Primary/intrinsic cardiomyopathies	asymp_carrier	48	34201	-0.0797668	0.144347	-0.552605	0.580538	0.586979	0	85
Heart_Failure_HERMEs	asymp_carrier	48	34201	0.0782628	0.144717	0.540801	0.588648	0.594375	0	440
UKBB_HR	asymp_carrier	48	34201	-0.0737041	0.144409	-0.510384	0.609786	0.616354	0	1008364
Ischemic Heart Disease	asymp_carrier	48	34201	-0.0713091	0.144393	-0.493854	0.621412	0.627292	0	1530
Peripheral vascular disease	asymp_carrier	48	34201	0.0697559	0.144511	0.482703	0.62931	0.635	0	106
Pericarditis	asymp_carrier	48	34201	0.0696415	0.144485	0.481998	0.629811	0.635417	0	77
Other forms of chronic heart disease	asymp_carrier	48	34201	-0.0637937	0.144289	-0.442125	0.658401	0.661979	0	70
Tachycardia NOS	asymp_carrier	48	34201	-0.0634504	0.144356	-0.43954	0.660273	0.664167	0	55
MRI_lvedvi	asymp_carrier	48	34201	-0.063124	0.144523	-0.436776	0.662277	0.66625	0	789
Left bundle branch block	asymp_carrier	48	34201	-0.0628148	0.144399	-0.435009	0.663559	0.666979	0	98
Cardiomegaly	asymp_carrier	48	34201	-0.0601346	0.14463	-0.415783	0.677571	0.679479	0	51
Orthostatic hypotension	asymp_carrier	48	34201	-0.0589351	0.144404	-0.408127	0.683183	0.685312	0	50
Nonrheumatic mitral valve disorders	asymp_carrier	48	34201	0.0577157	0.144803	0.39858	0.690205	0.691458	0	47
HFpEF	asymp_carrier	48	34201	0.0549053	0.144417	0.380185	0.703811	0.706042	0	91
UKBB_BMI	asymp_carrier	48	34201	-0.0403275	0.144457	-0.279165	0.78012	0.787708	0	1008364
AoD	asymp_carrier	48	34201	-0.0324509	0.14412	-0.225166	0.821851	0.830208	0	654
Mitral valve disease	asymp_carrier	48	34201	-0.0318027	0.144381	-0.220269	0.825663	0.834167	0	34
sudden_cardiac_arrest	asymp_carrier	48	34201	-0.0297395	0.144465	-0.205859	0.836902	0.843958	0	969487
Bundle branch block	asymp_carrier	48	34201	-0.0293536	0.144365	-0.203329	0.838879	0.845938	0	106
Palpitations	asymp_carrier	48	34201	-0.0274505	0.144238	-0.190314	0.849064	0.856458	0	62
Coronary atherosclerosis	asymp_carrier	48	34201	-0.0260432	0.144407	-0.180346	0.856882	0.863021	0	1685
Nonspecific chest pain	asymp_carrier	48	34201	0.0254243	0.144274	0.176222	0.86012	0.864896	0	310
Disease of tricuspid valve	asymp_carrier	48	34201	0.0194376	0.14434	0.134665	0.892878	0.898438	0	38
DecTime	asymp_carrier	48	34201	0.014395	0.144198	0.0998278	0.920482	0.924792	0	179
PR_interval	asymp_carrier	48	34201	-0.0118018	0.144416	-0.0817206	0.934869	0.939271	0	969487
LVconcentricity_metal	asymp_carrier	48	34201	0.0106948	0.144434	0.0740463	0.940974	0.944688	0	1011197
Congestive heart failure (CHF) NOS	asymp_carrier	48	34201	0.00979998	0.144395	0.0678695	0.94589	0.949271	0	56
A	asymp_carrier	48	34201	0.00907053	0.144384	0.0628222	0.949908	0.953646	0	203
Other acute and subacute forms of ischemic heart disease	asymp_carrier	48	34201	0.00714445	0.144549	0.0494258	0.96058	0.963333	0	70
Cardiomyopathy	asymp_carrier	48	34201	-0.0069463	0.144291	-0.0481409	0.961604	0.964375	0	80
LVDD	asymp_carrier	48	34201	0.0065913	0.144399	0.0456463	0.963592	0.96625	0	312
LV_radial_strain_metal	asymp_carrier	48	34201	-0.0061208	0.144535	-0.0423486	0.966221	0.969271	0	1011197
EA	asymp_carrier	48	34201	-0.0060537	0.14434	-0.0419402	0.966547	0.969792	0	215
Aortic aneurysm	asymp_carrier	48	34201	-0.0060086	0.144692	-0.0415266	0.966876	0.97	0	96
HCM	asymp_carrier	48	34201	0.00676573	0.144165	0.0469303	0.962569	0.963048	0	24

## Sheet: S7D
Supplementary table 7D. Association of polygenic scores as binary variables (>80) with asymptomatic carriers
Trait	Ncases.test	Ncontrols.test	Ncases.ref	Ncontrols.ref	Effect.logOR.	StdErr	zvalue	pvalue
QRS_duration	17	6836	31	27365	0.785339	0.302127	2.59936	0.00933973
Other specified cardiac dysrhythmias	3	6884	45	27317	-1.32641	0.596433	-2.22391	0.0261545
MRI_svi	3	6857	45	27344	-1.32397	0.596434	-2.21981	0.0264316
MRI_lvesvi	3	6872	45	27329	-1.3214	0.596444	-2.21546	0.0267283
MRI_lvedvi	3	6834	45	27367	-1.31552	0.59644	-2.20562	0.0274107
FS	4	6865	44	27336	-1.01845	0.522421	-1.94949	0.0512369
Atrial fibrillation and flutter	4	6864	44	27337	-1.01144	0.522425	-1.93605	0.0528618
MRI_lvesv	4	6838	44	27363	-1.00986	0.522421	-1.93304	0.0532312
Hypotension	14	6813	34	27388	0.51517	0.317916	1.62046	0.105133
Elevated blood pressure reading without diagnosis of hypertension	5	6843	43	27358	-0.764779	0.472709	-1.61786	0.105692
UKBB_height	5	6831	43	27370	-0.764206	0.472711	-1.61665	0.105955
QTC	14	6819	34	27382	0.498094	0.317873	1.56696	0.117125
Aortic aneurysm	6	6861	42	27340	-0.566809	0.436579	-1.29829	0.194186
Palpitations	6	6867	42	27334	-0.562922	0.436574	-1.28941	0.197256
Other disorders of circulatory system	6	6854	42	27347	-0.562017	0.436559	-1.28738	0.197962
Peripheral vascular disease	6	6828	42	27373	-0.561164	0.436566	-1.2854	0.198651
Circulatory disease NEC	6	6838	42	27363	-0.55981	0.43656	-1.28232	0.199731
Cardiac dysrhythmias	6	6862	42	27339	-0.55833	0.436565	-1.27892	0.200927
Mitral valve disease	6	6835	42	27366	-0.554928	0.436568	-1.27112	0.203687
LV_longitudinal_strain_metal	6	6820	42	27381	-0.552519	0.436566	-1.2656	0.205655
Carditis	13	6835	35	27366	0.400863	0.3251	1.23305	0.217559
E	13	6839	35	27362	0.398651	0.325101	1.22624	0.220109
E.	13	6842	35	27359	0.395717	0.325113	1.21717	0.22354
lA	13	6854	35	27347	0.394002	0.325101	1.21194	0.225536
Left bundle branch block	13	6837	35	27364	0.393882	0.325102	1.21156	0.225679
LVSD	13	6817	35	27384	0.390819	0.32514	1.202	0.229362
Congestive heart failure; nonhypertensive	7	6885	41	27316	-0.387013	0.409157	-0.945879	0.34421
Nonrheumatic mitral valve disorders	7	6850	41	27351	-0.385318	0.409159	-0.941731	0.346331
Other acute and subacute forms of ischemic heart disease	7	6865	41	27336	-0.383264	0.409158	-0.936713	0.348906
Primary/intrinsic cardiomyopathies	7	6844	41	27357	-0.380315	0.409162	-0.929496	0.352632
Cardiac pacemaker/device in situ	7	6830	41	27371	-0.377167	0.40916	-0.921807	0.356629
Congestive heart failure (CHF) NOS	7	6832	41	27369	-0.374649	0.40917	-0.915634	0.359859
EA	12	6831	36	27370	0.296735	0.333651	0.889358	0.373811
Myocardial infarction	12	6846	36	27355	0.292397	0.333637	0.876393	0.380816
Paroxysmal supraventricular tachycardia	12	6841	36	27360	0.289895	0.333624	0.868928	0.384887
Precordial pain	12	6857	36	27344	0.289411	0.33363	0.867463	0.385688
AoD	12	6810	36	27391	0.287431	0.333636	0.86151	0.388957
Cardiac conduction disorders	12	6860	36	27341	0.282508	0.333627	0.846778	0.397119
Abnormal heart sounds	12	6850	36	27351	0.280678	0.333659	0.841212	0.400229
A	12	6869	36	27332	0.279978	0.333627	0.839194	0.40136
Coronary atherosclerosis	8	6893	40	27308	-0.23417	0.387533	-0.604256	0.545673
Ischemic Heart Disease	8	6881	40	27320	-0.226476	0.387535	-0.584401	0.55895
Unstable angina (intermediate coronary syndrome)	8	6859	40	27342	-0.223538	0.38754	-0.576814	0.564065
Pericarditis	8	6845	40	27356	-0.222757	0.387541	-0.574795	0.56543
DecTime	8	6839	40	27362	-0.220738	0.387534	-0.569598	0.568951
IVRT	8	6852	40	27349	-0.220242	0.387567	-0.568268	0.569853
UKBB_LDL	8	6786	40	27415	-0.215337	0.387539	-0.555652	0.578449
Atrioventricular [AV] block	11	6830	37	27371	0.1793	0.343707	0.521666	0.601903
MRI_lvedv	11	6830	37	27371	0.178952	0.343706	0.520653	0.602608
Aortic valve disease	11	6830	37	27371	0.177329	0.343702	0.515937	0.605898
Disease of tricuspid valve	11	6836	37	27365	0.175653	0.343704	0.511058	0.609311
LVconcentricity_metal	11	6829	37	27372	0.175541	0.343699	0.510741	0.609533
Hypotension NOS	11	6847	37	27354	0.175537	0.343705	0.510721	0.609546
LVM_metal	11	6822	37	27379	0.174472	0.343703	0.507624	0.611717
Right bundle branch block	11	6845	37	27356	0.174091	0.343699	0.506521	0.612491
RMSSD	11	6832	37	27369	0.172704	0.343701	0.502483	0.615328
Heart valve disorders	11	6863	37	27338	0.172165	0.343705	0.500908	0.616436
DDpEF	11	6815	37	27386	0.171766	0.343725	0.49972	0.617272
Other forms of chronic heart disease	11	6867	37	27334	0.171619	0.343704	0.499323	0.617552
Late effects of cerebrovascular disease	11	6837	37	27364	0.17108	0.343711	0.497744	0.618664
sudden_cardiac_arrest	11	6859	37	27342	0.171009	0.343699	0.497555	0.618798
Absolute_PR_interval	11	6864	37	27337	0.165839	0.343711	0.482496	0.629454
LV_circumferential_strain_metal	11	6852	37	27349	0.164155	0.343726	0.477576	0.632952
LV_radial_strain_metal	9	6854	39	27347	-0.0885647	0.370066	-0.239321	0.810856
Other disorders of arteries and arterioles	9	6842	39	27359	-0.0885314	0.37008	-0.239222	0.810933
Hypertension	9	6887	39	27314	-0.0862661	0.370055	-0.233117	0.815671
UKBB_HR	9	6851	39	27350	-0.0831155	0.370069	-0.224595	0.822295
Cardiac arrest and ventricular fibrillation	9	6856	39	27345	-0.0822664	0.370055	-0.222308	0.824074
Cardiomegaly	9	6851	39	27350	-0.0801033	0.370068	-0.216456	0.828633
UKBB_BMI	9	6804	39	27397	-0.0782046	0.370068	-0.211325	0.832634
Cardiomyopathy	9	6849	39	27352	-0.0775844	0.37007	-0.209648	0.833942
Heart valve replaced	9	6827	39	27374	-0.0763953	0.370057	-0.206442	0.836446
E.E	9	6840	39	27361	-0.0761159	0.370067	-0.205682	0.83704
LVDD	9	6813	39	27388	-0.0719703	0.370057	-0.194484	0.845797
Orthostatic hypotension	9	6819	39	27382	-0.0695555	0.370078	-0.187948	0.850917
HCM	10	6835	38	27366	0.0604372	0.355704	0.169908	0.865082
SDNN	10	6810	38	27391	0.055093	0.355686	0.154892	0.876906
MRI_lvef	10	6837	38	27364	0.0543715	0.35569	0.152862	0.878507
HFpEF	10	6837	38	27364	0.0525734	0.355678	0.147812	0.882491
Nonspecific chest pain	10	6820	38	27381	0.0511588	0.355687	0.143831	0.885634
Tachycardia NOS	10	6829	38	27372	0.050427	0.355683	0.141775	0.887258
Heart_Failure_HERMEs	10	6825	38	27376	0.049842	0.355684	0.14013	0.888557
Angina pectoris	10	6854	38	27347	0.049555	0.355697	0.139318	0.889199
Atherosclerosis	10	6853	38	27348	0.0465984	0.35568	0.131012	0.895766
Essential hypertension	10	6882	38	27319	0.0458881	0.355679	0.129016	0.897345
Bundle branch block	10	6879	38	27322	0.0456776	0.355678	0.128424	0.897813
LVWT	10	6853	38	27348	0.0451864	0.355704	0.127034	0.898914
Rheumatic disease of the heart valves	10	6847	38	27354	0.0448146	0.35569	0.125993	0.899737
PR_interval	10	6854	38	27347	0.0439405	0.355685	0.123538	0.901681

## Sheet: S7E
Supplementary table 7E. Association of polygenic scores as binary variables (<20) with asymptomatic carriers
Trait	Ncases.test	Ncontrols.test	Ncases.ref	Ncontrols.ref	Effect.logOR.	StdErr	zvalue	pvalue
MRI_lvesv	18	6837	30	27364	0.874014	0.298466	2.92836	0.00340756
MRI_lvesvi	16	6823	32	27378	0.696541	0.3065	2.27256	0.0230527
Paroxysmal supraventricular tachycardia	4	6851	44	27350	-1.01138	0.522421	-1.93594	0.0528754
IVRT	15	6808	33	27393	0.596672	0.31174	1.914	0.0556198
QRS_duration	5	6840	43	27361	-0.772303	0.47273	-1.63371	0.10232
Aortic aneurysm	5	6856	43	27345	-0.76885	0.47271	-1.62647	0.103849
LVWT	5	6834	43	27367	-0.767261	0.472712	-1.62311	0.104567
Abnormal heart sounds	5	6834	43	27367	-0.764911	0.472709	-1.61814	0.105632
Hypotension	5	6832	43	27369	-0.764321	0.472708	-1.6169	0.1059
Hypotension NOS	5	6857	43	27344	-0.761818	0.472722	-1.61156	0.107058
Other disorders of circulatory system	14	6787	34	27414	0.504878	0.317868	1.58833	0.112213
MRI_lvedv	14	6814	34	27387	0.503637	0.317859	1.58446	0.113088
Other forms of chronic heart disease	14	6815	34	27386	0.500812	0.317887	1.57544	0.115154
MRI_lvedvi	14	6849	34	27352	0.497036	0.31786	1.5637	0.117888
MRI_lvef	6	6858	42	27343	-0.566439	0.436562	-1.2975	0.19446
EA	6	6837	42	27364	-0.562044	0.436563	-1.28743	0.197945
Aortic valve disease	6	6827	42	27374	-0.561709	0.436568	-1.28665	0.198217
Atrioventricular [AV] block	6	6842	42	27359	-0.561403	0.436561	-1.28597	0.198454
Other disorders of arteries and arterioles	6	6816	42	27385	-0.560373	0.436571	-1.28358	0.19929
Absolute_PR_interval	6	6809	42	27392	-0.552728	0.436565	-1.26608	0.205483
DecTime	6	6800	42	27401	-0.550669	0.436566	-1.26136	0.207177
AoD	6	6816	42	27385	-0.549304	0.436577	-1.25821	0.208316
Myocardial infarction	6	6787	42	27414	-0.546903	0.436574	-1.25272	0.210309
FS	13	6794	35	27407	0.406255	0.325102	1.24962	0.211437
Carditis	13	6834	35	27367	0.401557	0.325109	1.23515	0.216776
Elevated blood pressure reading without diagnosis of hypertension	13	6816	35	27385	0.401103	0.325097	1.2338	0.217279
UKBB_HR	13	6819	35	27382	0.398234	0.325101	1.22495	0.220593
MRI_svi	13	6832	35	27369	0.395271	0.3251	1.21584	0.224044
Congestive heart failure; nonhypertensive	13	6833	35	27368	0.395144	0.325099	1.21546	0.224192
Nonrheumatic mitral valve disorders	7	6855	41	27346	-0.383433	0.40916	-0.937124	0.348695
UKBB_height	7	6836	41	27365	-0.37903	0.409164	-0.926354	0.354262
sudden_cardiac_arrest	7	6826	41	27375	-0.378987	0.40916	-0.926255	0.354313
A	7	6828	41	27373	-0.377576	0.409161	-0.922805	0.356109
Bundle branch block	7	6810	41	27391	-0.377316	0.409163	-0.922166	0.356442
SDNN	7	6822	41	27379	-0.372872	0.409169	-0.911292	0.362141
Angina pectoris	12	6799	36	27402	0.298003	0.333675	0.893094	0.371807
PR_interval	12	6817	36	27384	0.294104	0.333629	0.881531	0.378031
Coronary atherosclerosis	12	6803	36	27398	0.291466	0.333624	0.873637	0.382316
Left bundle branch block	12	6830	36	27371	0.289149	0.333623	0.866694	0.386109
LV_longitudinal_strain_metal	12	6844	36	27357	0.288786	0.333625	0.8656	0.38671
Palpitations	12	6835	36	27366	0.285435	0.33363	0.855545	0.39225
UKBB_BMI	12	6868	36	27333	0.284764	0.333632	0.853528	0.393367
Orthostatic hypotension	12	6855	36	27346	0.279654	0.33364	0.838192	0.401923
Mitral valve disease	8	6850	40	27351	-0.232477	0.387552	-0.599859	0.5486
LV_radial_strain_metal	8	6837	40	27364	-0.227961	0.387547	-0.588216	0.556387
LV_circumferential_strain_metal	8	6850	40	27351	-0.227718	0.387536	-0.587604	0.556798
Congestive heart failure (CHF) NOS	8	6847	40	27354	-0.223671	0.387532	-0.577167	0.563827
Cardiac conduction disorders	8	6839	40	27362	-0.222725	0.387533	-0.574727	0.565476
E.	8	6832	40	27369	-0.221773	0.387534	-0.572265	0.567142
Other acute and subacute forms of ischemic heart disease	8	6821	40	27380	-0.221337	0.387535	-0.571142	0.567903
Unstable angina (intermediate coronary syndrome)	8	6819	40	27382	-0.217549	0.387543	-0.561354	0.574556
DDpEF	8	6846	40	27355	-0.213537	0.387573	-0.55096	0.581661
Atrial fibrillation and flutter	11	6790	37	27411	0.182031	0.3437	0.529623	0.596373
Circulatory disease NEC	11	6791	37	27410	0.181617	0.343701	0.528415	0.597211
Late effects of cerebrovascular disease	11	6825	37	27376	0.180683	0.343715	0.525677	0.599113
Ischemic Heart Disease	11	6777	37	27424	0.179805	0.343707	0.523135	0.60088
E.E	11	6819	37	27382	0.178941	0.343704	0.520624	0.602629
Atherosclerosis	11	6831	37	27370	0.178005	0.343703	0.517904	0.604525
Essential hypertension	11	6784	37	27417	0.177829	0.343713	0.517376	0.604894
UKBB_LDL	11	6840	37	27361	0.177784	0.343708	0.517252	0.604981
Peripheral vascular disease	11	6842	37	27359	0.175656	0.343706	0.511065	0.609305
Cardiac arrest and ventricular fibrillation	11	6818	37	27383	0.173149	0.34373	0.503737	0.614446
Cardiac pacemaker/device in situ	11	6828	37	27373	0.172606	0.343706	0.502192	0.615532
Disease of tricuspid valve	11	6841	37	27360	0.171046	0.343701	0.497658	0.618725
E	9	6851	39	27350	-0.0873397	0.370104	-0.235987	0.813443
LVDD	9	6866	39	27335	-0.0835754	0.370061	-0.225842	0.821324
QTC	9	6829	39	27372	-0.0781569	0.370058	-0.211202	0.83273
Heart valve replaced	9	6832	39	27369	-0.0778095	0.370056	-0.210264	0.833462
Heart valve disorders	9	6829	39	27372	-0.0776434	0.370055	-0.209815	0.833812
LVM_metal	9	6830	39	27371	-0.0768957	0.370057	-0.207794	0.83539
Hypertension	9	6786	39	27415	-0.0765631	0.37008	-0.206882	0.836102
Precordial pain	9	6829	39	27372	-0.0755065	0.37006	-0.204038	0.838324
Rheumatic disease of the heart valves	9	6851	39	27350	-0.0753344	0.370074	-0.203566	0.838693
LVSD	9	6833	39	27368	-0.0751608	0.370065	-0.203101	0.839056
Cardiomyopathy	9	6823	39	27378	-0.074794	0.370059	-0.202114	0.839828
Primary/intrinsic cardiomyopathies	10	6807	38	27394	0.0661598	0.355712	0.185993	0.852451
RMSSD	10	6807	38	27394	0.0626777	0.355694	0.176212	0.860127
Cardiac dysrhythmias	10	6792	38	27409	0.0596327	0.355684	0.167656	0.866854
Tachycardia NOS	10	6846	38	27355	0.056575	0.355713	0.159047	0.873632
Nonspecific chest pain	10	6835	38	27366	0.0538102	0.355682	0.151287	0.879749
HFpEF	10	6829	38	27372	0.0536866	0.355704	0.150931	0.88003
lA	10	6826	38	27375	0.052507	0.35568	0.147624	0.882639
Right bundle branch block	10	6827	38	27374	0.0520121	0.355682	0.146232	0.883738
LVconcentricity_metal	10	6863	38	27338	0.0499461	0.355725	0.140406	0.888339
HCM	10	6816	38	27385	0.0493328	0.355695	0.138694	0.889692
Heart_Failure_HERMEs	10	6900	38	27301	0.049286	0.355708	0.138557	0.8898
Other specified cardiac dysrhythmias	10	6827	38	27374	0.0478564	0.355725	0.134532	0.892982
Pericarditis	10	6853	38	27348	0.0475106	0.355678	0.133577	0.893737
Cardiomegaly	10	6844	38	27357	0.0435562	0.355722	0.122445	0.902547
