# Supplementary material for: Phenotypic and Genetic Factors Associated with Absence of Cardiomyopathy Symptoms in PLN:c.40_42delAGA Carriers
Source: J Cardiovasc Transl Res. 2023 Jan 9;16(6):1251–66. doi: 10.1007/s12265-022-10347-5 (PMC10721704; doi:10.1007/s12265-022-10347-5)
Supplement: Supplementary file 11 — Supplementary file11 (XLSX 16 KB) [file 12265_2022_10347_MOESM11_ESM.xlsx]

## Sheet: S8
Supplementary Table 8. Interaction models and alternative models
Model	variable	Estimate	SE	Statistic (t or z)	p-value
Outcome (asympt.carr vs asympt_n.carr) ~ QRS+age+gender+age^2 +PC1+PC2+PC3+PC4 +PGS(QRS)	QRS	-0.06804	0.01759	-3.869	0.000109
Outcome (asympt.carr vs asympt_n.carr) ~ QRS+age+gender+age^2 +PC1+PC2+PC3+PC4 +PGS(QRS)	PGS(QRS)	0.47232	0.15939	2.963	0.003044
QRS~ age*gender+gender*(age^2)+group*PGS(QRS)	groupsympt_ncarr:PGS(QRS)	-0.30582	0.257619	-1.187	0.235196
QRS~ age*gender+gender*(age^2)+group*PGS(QRS)	groupasympt_carr:PGS(QRS)	-1.31937	1.97088	-0.669	0.503225
QRS~ age*gender+gender*(age^2)+group*PGS(QRS)	groupsympt_carr:PGS(QRS)	15.9382	2.41614	6.597	4.27e-11
QTC~ age*gender+gender*(age^2)+group*PGS(QTC)	groupsympt_ncarr:PGS(QTC)	0.823	0.38	2.16	0.03049
QTC~ age*gender+gender*(age^2)+group*PGS(QTC)	groupasympt_carr:PGS(QTC)	3.87	2.8	1.38	0.16729
QTC~ age*gender+gender*(age^2)+group*PGS(QTC)	groupsympt_carr:PGS(QTC)	-3.75	3.52	-1.06	0.28701
PR~ age*gender+gender*(age^2)+group*PGS(PR)	groupsympt_ncarr:PGS(PR)	0.5019	0.506	0.99	0.3212
PR~ age*gender+gender*(age^2)+group*PGS(PR)	groupasympt_carr:PGS(PR)	-0.3684	3.8721	-0.1	0.9242
PR~ age*gender+gender*(age^2)+group*PGS(PR)	groupsympt_carr:PGS(PR)	13.2808	4.4275	3	0.0027
HR~ age*gender+gender*(age^2)+group*PGS(HR)	groupsympt_ncarr:PGS(HR)	0.193673	0.248655	0.78	0.43605
HR~ age*gender+gender*(age^2)+group*PGS(HR)	groupasympt_carr:PGS(HR)	-2.08866	1.70942	-1.22	0.22177
HR~ age*gender+gender*(age^2)+group*PGS(HR)	groupsympt_carr:PGS(HR)	0.007534	1.67387	0.0045	0.99641
Rank.norm(QRS)~ age*gender+gender*(age^2)+group*PGS(QRS)	groupsympt_ncarr:PGS(QRS)	-0.0285417	0.0199686	-1.429	0.152918
Rank.norm(QRS)~ age*gender+gender*(age^2)+group*PGS(QRS)	groupasympt_carr:PGS(QRS)	-0.133785	0.152767	-0.876	0.381174
Rank.norm(QRS)~ age*gender+gender*(age^2)+group*PGS(QRS)	groupsympt_carr:PGS(QRS)	0.810052	0.18728	4.325	1.53e-05
Rank.norm(QTC)~ age*gender+gender*(age^2)+group*PGS(QTC)	groupsympt_ncarr:PGS(QTC)	-0.1254	0.1539	-0.815	0.415075
Rank.norm(QTC)~ age*gender+gender*(age^2)+group*PGS(QTC)	groupasympt_carr:PGS(QTC)	-0.3894	0.2471	-1.576	0.115049
Rank.norm(QTC)~ age*gender+gender*(age^2)+group*PGS(QTC)	groupsympt_carr:PGS(QTC)	-0.09734	0.1551	-0.628	0.530298
Rank.norm(PR)~ age*gender+gender*(age^2)+group*PGS(PR)	groupsympt_ncarr:PGS(PR)	-0.0191586	0.0194414	-0.99	0.32441
Rank.norm(PR)~ age*gender+gender*(age^2)+group*PGS(PR)	groupasympt_carr:PGS(PR)	-0.0148509	0.148764	-0.1	0.92048
Rank.norm(PR)~ age*gender+gender*(age^2)+group*PGS(PR)	groupsympt_carr:PGS(PR)	0.29134	0.170105	1.71	0.08677
Rank.norm(HR)~ age*gender+gender*(age^2)+group*PGS(HR)	groupsympt_ncarr:PGS(HR)	0.225	0.1541	1.46	0.144274
Rank.norm(HR)~ age*gender+gender*(age^2)+group*PGS(HR)	groupasympt_carr:PGS(HR)	0.2327	0.2155	1.08	0.28033
Rank.norm(HR)~ age*gender+gender*(age^2)+group*PGS(HR)	groupsympt_carr:PGS(HR)	0.2487	0.1555	1.599	0.109804
Rank.norm(QRS)~ age*gender+gender*(age^2)+group*No_6_PGS(QRS)	groupsympt_ncarr:No_6_PGS(QRS)	-0.0330922	0.0203489	-1.63	0.10391
Rank.norm(QRS)~ age*gender+gender*(age^2)+group*No_6_PGS(QRS)	groupasympt_carr:No_6_PGS(QRS)	-0.11423	0.13793	-0.83	0.40758
Rank.norm(QRS)~ age*gender+gender*(age^2)+group*No_6_PGS(QRS)	groupsympt_carr:No_6_PGS(QRS)	0.819469	0.193634	4.23	2.3e-05
